# Supplementary material for: Serial Systemic Candida albicans Infection Highlighted by Proteomics
Source: Front Cell Infect Microbiol. 2019 Jun 26;9:230. doi: 10.3389/fcimb.2019.00230 (PMC6606696; doi:10.3389/fcimb.2019.00230)
Supplement: Supplementary file 2 [file Table_1.XLSX]

## Sheet: Sheet1
Table 1 | Proteins identification by MaxQuant.
Protein IDs	Majority protein IDs	Peptide counts (all)	Peptide counts (razor+unique)	Peptide counts (unique)	Fasta headers	Number of proteins	Peptides	Razor + unique peptides	Unique peptides	Peptides Control 1	Peptides Control 2	Peptides P1.1	Peptides P1.2	Peptides P3.1	Peptides P3.2	Peptides P4.1	Peptides P4.2	Razor + unique peptides Control 1	Razor + unique peptides Control 2	Razor + unique peptides P1.1	Razor + unique peptides P1.2	Razor + unique peptides P3.1	Razor + unique peptides P3.2	Razor + unique peptides P4.1	Razor + unique peptides P4.2	Unique peptides Controle 1	Unique peptides Controle 2	Unique peptides P1.1	Unique peptides P1.2	Unique peptides P3.1	Unique peptides P3.2	Unique peptides P4.1	Unique peptides P4.2	Sequence coverage [%]	Unique + razor sequence coverage [%]	Unique sequence coverage [%]	Mol. weight [kDa]	Sequence length	Sequence lengths	Q-value	Score	Identification type Control 1	Identification type Control 2	Identification type P1.1	Identification type P1.2	Identification type P3.1	Identification type P3.2	Identification type P4.1	Identification type P4.2
A0A1D8PC43	A0A1D8PC43	2	2	2	tr|A0A1D8PC43|A0A1D8PC43_CANAL Diphosphomevalonate decarboxylase OS=Candida albicans (strain SC5314 / ATCC MYA-2876) OX=237561 GN=MVD PE=3 SV=1	1	2	2	2	2	2	1	1	2	1	1	1	2	2	1	1	2	1	1	1	2	2	1	1	2	1	1	1	10.5	10.5	10.5	39.543	362	362	0	8.8774	By MS/MS	By MS/MS	By MS/MS	By MS/MS	By matching	By MS/MS	By matching	By MS/MS
A0A1D8PC73	A0A1D8PC73	2	2	2	tr|A0A1D8PC73|A0A1D8PC73_CANAL Uncharacterized protein OS=Candida albicans (strain SC5314 / ATCC MYA-2876) OX=237561 GN=orf19.6062.3 PE=4 SV=1	1	2	2	2	1	1	2	1	1	1	1	2	1	1	2	1	1	1	1	2	1	1	2	1	1	1	1	2	27.3	27.3	27.3	16.628	150	150	0	11.918	By matching	By MS/MS	By MS/MS	By MS/MS	By MS/MS	By MS/MS	By MS/MS	By MS/MS
A0A1D8PC76	A0A1D8PC76	2	2	2	tr|A0A1D8PC76|A0A1D8PC76_CANAL Aldehyde dehydrogenase OS=Candida albicans (strain SC5314 / ATCC MYA-2876) OX=237561 GN=orf19.6066 PE=3 SV=1	1	2	2	2	2	2	2	0	0	1	0	0	2	2	2	0	0	1	0	0	2	2	2	0	0	1	0	0	9	9	9	60.634	542	542	0	5.398	By MS/MS	By MS/MS	By matching			By matching
A0A1D8PC97	A0A1D8PC97	12	12	12	tr|A0A1D8PC97|A0A1D8PC97_CANAL Tubulin beta chain OS=Candida albicans (strain SC5314 / ATCC MYA-2876) OX=237561 GN=TUB2 PE=3 SV=1	1	12	12	12	9	11	10	9	9	9	9	11	9	11	10	9	9	9	9	11	9	11	10	9	9	9	9	11	42.8	42.8	42.8	49.997	449	449	0	54.543	By MS/MS	By MS/MS	By MS/MS	By MS/MS	By MS/MS	By MS/MS	By MS/MS	By MS/MS
A0A1D8PCB5	A0A1D8PCB5	1	1	1	tr|A0A1D8PCB5|A0A1D8PCB5_CANAL Uncharacterized protein OS=Candida albicans (strain SC5314 / ATCC MYA-2876) OX=237561 GN=orf19.6023 PE=4 SV=1	1	1	1	1	0	0	0	0	0	0	0	1	0	0	0	0	0	0	0	1	0	0	0	0	0	0	0	1	3.2	3.2	3.2	65.835	599	599	1	-2								By MS/MS
A0A1D8PCC8	A0A1D8PCC8	1	1	1	tr|A0A1D8PCC8|A0A1D8PCC8_CANAL Ribosome biogenesis regulatory protein OS=Candida albicans (strain SC5314 / ATCC MYA-2876) OX=237561 GN=RRS1 PE=3 SV=1	1	1	1	1	0	0	1	1	0	1	0	1	0	0	1	1	0	1	0	1	0	0	1	1	0	1	0	1	7.8	7.8	7.8	23.449	205	205	0.0036408	3.3324			By matching	By matching		By matching		By MS/MS
A0A1D8PCD0	A0A1D8PCD0	2	2	2	tr|A0A1D8PCD0|A0A1D8PCD0_CANAL DNA-directed RNA polymerase II core subunit OS=Candida albicans (strain SC5314 / ATCC MYA-2876) OX=237561 GN=RPB11 PE=4 SV=1	1	2	2	2	1	2	0	1	0	2	1	2	1	2	0	1	0	2	1	2	1	2	0	1	0	2	1	2	24.2	24.2	24.2	14.233	124	124	0	5.2724	By matching	By matching		By matching		By MS/MS	By matching	By MS/MS
A0A1D8PCG4	A0A1D8PCG4	2	2	2	tr|A0A1D8PCG4|A0A1D8PCG4_CANAL Glycogenin glucosyltransferase OS=Candida albicans (strain SC5314 / ATCC MYA-2876) OX=237561 GN=orf19.3325 PE=4 SV=1	1	2	2	2	2	2	1	1	1	2	2	2	2	2	1	1	1	2	2	2	2	2	1	1	1	2	2	2	4.8	4.8	4.8	75.976	660	660	0.0077605	2.3995	By MS/MS	By MS/MS	By matching	By matching	By matching	By matching	By MS/MS	By MS/MS
A0A1D8PCG7	A0A1D8PCG7	7	7	7	tr|A0A1D8PCG7|A0A1D8PCG7_CANAL 40S ribosomal protein S21 OS=Candida albicans (strain SC5314 / ATCC MYA-2876) OX=237561 GN=RPS21B PE=3 SV=1	1	7	7	7	7	7	7	7	5	6	5	6	7	7	7	7	5	6	5	6	7	7	7	7	5	6	5	6	74.7	74.7	74.7	9.6387	87	87	0	53.17	By MS/MS	By MS/MS	By MS/MS	By MS/MS	By MS/MS	By MS/MS	By MS/MS	By MS/MS
A0A1D8PCI5	A0A1D8PCI5	7	7	6	tr|A0A1D8PCI5|A0A1D8PCI5_CANAL Arginine--tRNA ligase OS=Candida albicans (strain SC5314 / ATCC MYA-2876) OX=237561 GN=orf19.3341 PE=3 SV=1	1	7	7	6	6	4	5	4	3	4	2	4	6	4	5	4	3	4	2	4	6	4	5	4	3	4	2	4	15.9	15.9	14.3	70.792	622	622	0	12.449	By MS/MS	By MS/MS	By MS/MS	By MS/MS	By matching	By matching	By matching	By MS/MS
Q5A5Q8;A0A1D8PCI6	Q5A5Q8;A0A1D8PCI6	19;19	19;19	19;19	tr|Q5A5Q8|Q5A5Q8_CANAL 40S ribosomal protein S4 OS=Candida albicans (strain SC5314 / ATCC MYA-2876) OX=237561 GN=RPS4A PE=3 SV=1;tr|A0A1D8PCI6|A0A1D8PCI6_CANAL 40S ribosomal protein S4 OS=Candida albicans (strain SC5314 / ATCC MYA-2876) OX=237561 GN=RPS42	2	19	19	19	13	12	13	12	12	17	14	17	13	12	13	12	12	17	14	17	13	12	13	12	12	17	14	17	61.8	61.8	61.8	29.364	262	262;262	0	55.163	By MS/MS	By MS/MS	By MS/MS	By MS/MS	By MS/MS	By MS/MS	By MS/MS	By MS/MS
A0A1D8PCL8	A0A1D8PCL8	2	2	2	tr|A0A1D8PCL8|A0A1D8PCL8_CANAL Uncharacterized protein OS=Candida albicans (strain SC5314 / ATCC MYA-2876) OX=237561 GN=orf19.4530.1 PE=4 SV=1	1	2	2	2	1	1	1	0	1	2	1	2	1	1	1	0	1	2	1	2	1	1	1	0	1	2	1	2	10.1	10.1	10.1	40.582	366	366	0	5.4694	By MS/MS	By matching	By matching		By matching	By MS/MS	By matching	By MS/MS
Q59SL5;A0A1D8PCP4	Q59SL5;A0A1D8PCP4	1;1	1;1	1;1	tr|Q59SL5|Q59SL5_CANAL Sps20p OS=Candida albicans (strain SC5314 / ATCC MYA-2876) OX=237561 GN=SPS20 PE=4 SV=1;tr|A0A1D8PCP4|A0A1D8PCP4_CANAL Uncharacterized protein OS=Candida albicans (strain SC5314 / ATCC MYA-2876) OX=237561 GN=orf19.3684 PE=4 SV=1	2	1	1	1	1	1	1	0	0	0	0	0	1	1	1	0	0	0	0	0	1	1	1	0	0	0	0	0	6.9	6.9	6.9	30.874	290	290;292	0	4.8811	By MS/MS	By MS/MS	By matching
A0A1D8PCQ3	A0A1D8PCQ3	1	1	1	tr|A0A1D8PCQ3|A0A1D8PCQ3_CANAL Eukaryotic translation initiation factor 2A OS=Candida albicans (strain SC5314 / ATCC MYA-2876) OX=237561 GN=orf19.2930 PE=3 SV=1	1	1	1	1	0	1	1	1	1	1	0	0	0	1	1	1	1	1	0	0	0	1	1	1	1	1	0	0	2.5	2.5	2.5	71.091	643	643	0.0056948	2.6337		By MS/MS	By MS/MS	By matching	By matching	By matching
A0A1D8PCQ5	A0A1D8PCQ5	5	5	5	tr|A0A1D8PCQ5|A0A1D8PCQ5_CANAL Ribosomal 60S subunit protein L26B OS=Candida albicans (strain SC5314 / ATCC MYA-2876) OX=237561 GN=orf19.3690.2 PE=4 SV=1	1	5	5	5	3	5	3	3	3	3	4	5	3	5	3	3	3	3	4	5	3	5	3	3	3	3	4	5	37.8	37.8	37.8	14.185	127	127	0	10.004	By MS/MS	By MS/MS	By MS/MS	By MS/MS	By MS/MS	By MS/MS	By MS/MS	By MS/MS
A0A1D8PCT0	A0A1D8PCT0	2	2	2	tr|A0A1D8PCT0|A0A1D8PCT0_CANAL 1,3-beta-glucan synthase OS=Candida albicans (strain SC5314 / ATCC MYA-2876) OX=237561 GN=GSC1 PE=4 SV=1	1	2	2	2	1	1	1	1	1	1	2	2	1	1	1	1	1	1	2	2	1	1	1	1	1	1	2	2	1.8	1.8	1.8	218.1	1897	1897	0	6.264	By MS/MS	By matching	By matching	By MS/MS	By matching	By matching	By matching	By MS/MS
A0A1D8PCT4	A0A1D8PCT4	4	4	4	tr|A0A1D8PCT4|A0A1D8PCT4_CANAL Phenylalanine--tRNA ligase subunit alpha OS=Candida albicans (strain SC5314 / ATCC MYA-2876) OX=237561 GN=FRS2 PE=4 SV=1	1	4	4	4	3	2	1	3	2	4	3	4	3	2	1	3	2	4	3	4	3	2	1	3	2	4	3	4	14.7	14.7	14.7	56.481	496	496	0	12.825	By MS/MS	By MS/MS	By MS/MS	By MS/MS	By matching	By MS/MS	By matching	By MS/MS
A0A1D8PCU5	A0A1D8PCU5	2	2	2	tr|A0A1D8PCU5|A0A1D8PCU5_CANAL Uncharacterized protein OS=Candida albicans (strain SC5314 / ATCC MYA-2876) OX=237561 GN=orf19.2954 PE=4 SV=1	1	2	2	2	1	2	2	2	1	1	1	2	1	2	2	2	1	1	1	2	1	2	2	2	1	1	1	2	15	15	15	22.607	200	200	0	6.9991	By matching	By MS/MS	By matching	By matching	By matching	By matching	By matching	By MS/MS
A0A1D8PCV7	A0A1D8PCV7	2	2	2	tr|A0A1D8PCV7|A0A1D8PCV7_CANAL L-aminoadipate-semialdehyde dehydrogenase OS=Candida albicans (strain SC5314 / ATCC MYA-2876) OX=237561 GN=LYS2 PE=4 SV=1	1	2	2	2	1	1	1	0	0	2	1	2	1	1	1	0	0	2	1	2	1	1	1	0	0	2	1	2	1.5	1.5	1.5	155.29	1404	1404	0.0046674	2.8692	By matching	By matching	By MS/MS			By matching	By matching	By MS/MS
A0A1D8PCW3	A0A1D8PCW3	1	1	1	tr|A0A1D8PCW3|A0A1D8PCW3_CANAL Glyoxylate reductase OS=Candida albicans (strain SC5314 / ATCC MYA-2876) OX=237561 GN=GOR1 PE=3 SV=1	1	1	1	1	1	1	1	1	0	1	0	1	1	1	1	1	0	1	0	1	1	1	1	1	0	1	0	1	3.2	3.2	3.2	37.825	342	342	0.0077691	2.4036	By matching	By matching	By MS/MS	By matching		By matching		By MS/MS
A0A1D8PCW6	A0A1D8PCW6	10	10	10	tr|A0A1D8PCW6|A0A1D8PCW6_CANAL Ribosomal 40S subunit protein S16A OS=Candida albicans (strain SC5314 / ATCC MYA-2876) OX=237561 GN=RPS16A PE=3 SV=1	1	10	10	10	6	9	8	8	6	8	8	9	6	9	8	8	6	8	8	9	6	9	8	8	6	8	8	9	60.6	60.6	60.6	15.739	142	142	0	31.144	By MS/MS	By MS/MS	By MS/MS	By MS/MS	By MS/MS	By MS/MS	By MS/MS	By MS/MS
A0A1D8PCX8	A0A1D8PCX8	11	11	11	tr|A0A1D8PCX8|A0A1D8PCX8_CANAL 60S ribosomal protein L6 OS=Candida albicans (strain SC5314 / ATCC MYA-2876) OX=237561 GN=RPL6 PE=3 SV=1	1	11	11	11	9	11	11	10	9	10	7	10	9	11	11	10	9	10	7	10	9	11	11	10	9	10	7	10	57.4	57.4	57.4	19.763	176	176	0	42.445	By MS/MS	By MS/MS	By MS/MS	By MS/MS	By MS/MS	By MS/MS	By MS/MS	By MS/MS
A0A1D8PCY4	A0A1D8PCY4	9	9	9	tr|A0A1D8PCY4|A0A1D8PCY4_CANAL Ecm33p OS=Candida albicans (strain SC5314 / ATCC MYA-2876) OX=237561 GN=ECM33 PE=4 SV=1	1	9	9	9	9	9	9	7	9	7	7	8	9	9	9	7	9	7	7	8	9	9	9	7	9	7	7	8	32.2	32.2	32.2	43.539	423	423	0	139.12	By MS/MS	By MS/MS	By MS/MS	By MS/MS	By MS/MS	By MS/MS	By MS/MS	By MS/MS
A0A1D8PCY5	A0A1D8PCY5	4	3	3	tr|A0A1D8PCY5|A0A1D8PCY5_CANAL Septin OS=Candida albicans (strain SC5314 / ATCC MYA-2876) OX=237561 GN=CDC12 PE=3 SV=1	1	4	3	3	4	3	3	2	2	2	2	4	3	2	2	1	2	1	1	3	3	2	2	1	2	1	1	3	18.9	16.6	16.6	45.818	397	397	0	8.4171	By MS/MS	By MS/MS	By MS/MS	By matching	By matching	By MS/MS	By matching	By MS/MS
A0A1D8PD11	A0A1D8PD11	15	15	15	tr|A0A1D8PD11|A0A1D8PD11_CANAL Uncharacterized protein OS=Candida albicans (strain SC5314 / ATCC MYA-2876) OX=237561 GN=orf19.3053 PE=4 SV=1	1	15	15	15	14	15	11	13	14	13	13	15	14	15	11	13	14	13	13	15	14	15	11	13	14	13	13	15	92.8	92.8	92.8	20.309	181	181	0	85.934	By MS/MS	By MS/MS	By MS/MS	By MS/MS	By MS/MS	By MS/MS	By MS/MS	By MS/MS
A0A1D8PD61	A0A1D8PD61	1	1	1	tr|A0A1D8PD61|A0A1D8PD61_CANAL Succinate dehydrogenase [ubiquinone] cytochrome b small subunit OS=Candida albicans (strain SC5314 / ATCC MYA-2876) OX=237561 GN=orf19.4468 PE=3 SV=1	1	1	1	1	1	1	0	1	1	1	0	1	1	1	0	1	1	1	0	1	1	1	0	1	1	1	0	1	14.2	14.2	14.2	18.287	169	169	0.0056306	2.5391	By matching	By matching		By matching	By matching	By matching		By MS/MS
A0A1D8PD78	A0A1D8PD78	11	4	4	tr|A0A1D8PD78|A0A1D8PD78_CANAL Ifd6p OS=Candida albicans (strain SC5314 / ATCC MYA-2876) OX=237561 GN=IFD6 PE=4 SV=1	1	11	4	4	8	10	10	8	8	6	6	9	3	4	4	4	4	3	3	4	3	4	4	4	4	3	3	4	39	21.2	21.2	39.232	344	344	0	17.645	By MS/MS	By MS/MS	By MS/MS	By MS/MS	By MS/MS	By MS/MS	By matching	By MS/MS
A0A1D8PD83	A0A1D8PD83	6	6	5	tr|A0A1D8PD83|A0A1D8PD83_CANAL Septin OS=Candida albicans (strain SC5314 / ATCC MYA-2876) OX=237561 GN=CDC3 PE=3 SV=1	1	6	6	5	4	3	4	4	3	4	3	6	4	3	4	4	3	4	3	6	3	2	3	3	3	3	2	5	21.3	21.3	19.2	49.059	428	428	0	22.754	By MS/MS	By MS/MS	By MS/MS	By MS/MS	By matching	By MS/MS	By MS/MS	By MS/MS
A0A1D8PD97	A0A1D8PD97	3	3	3	tr|A0A1D8PD97|A0A1D8PD97_CANAL Uncharacterized protein OS=Candida albicans (strain SC5314 / ATCC MYA-2876) OX=237561 GN=orf19.5201.1 PE=4 SV=1	1	3	3	3	3	3	3	2	2	3	1	2	3	3	3	2	2	3	1	2	3	3	3	2	2	3	1	2	34.9	34.9	34.9	9.5968	83	83	0	10.26	By MS/MS	By MS/MS	By MS/MS	By MS/MS	By MS/MS	By MS/MS	By MS/MS	By MS/MS
A0A1D8PD99	A0A1D8PD99	1	1	1	tr|A0A1D8PD99|A0A1D8PD99_CANAL mRNA-binding ribosome biosynthesis protein OS=Candida albicans (strain SC5314 / ATCC MYA-2876) OX=237561 GN=NOP4 PE=4 SV=1	1	1	1	1	1	1	0	1	0	1	1	1	1	1	0	1	0	1	1	1	1	1	0	1	0	1	1	1	2	2	2	84.193	741	741	1	-2	By MS/MS	By matching		By matching		By matching	By matching	By matching
A0A1D8PDA4	A0A1D8PDA4	5	5	5	tr|A0A1D8PDA4|A0A1D8PDA4_CANAL Fma1p OS=Candida albicans (strain SC5314 / ATCC MYA-2876) OX=237561 GN=FMA1 PE=3 SV=1	1	5	5	5	2	4	4	4	4	4	4	4	2	4	4	4	4	4	4	4	2	4	4	4	4	4	4	4	42.3	42.3	42.3	27.459	253	253	0	11.099	By MS/MS	By MS/MS	By MS/MS	By MS/MS	By matching	By matching	By matching	By MS/MS
A0A1D8PDA6	A0A1D8PDA6	1	1	1	tr|A0A1D8PDA6|A0A1D8PDA6_CANAL Cyclin-dependent serine/threonine-protein kinase OS=Candida albicans (strain SC5314 / ATCC MYA-2876) OX=237561 GN=PHO85 PE=3 SV=1	1	1	1	1	1	1	1	1	0	1	1	1	1	1	1	1	0	1	1	1	1	1	1	1	0	1	1	1	7.5	7.5	7.5	38.139	332	332	0.0057405	2.6739	By MS/MS	By MS/MS	By matching	By MS/MS		By matching	By matching	By MS/MS
A0A1D8PDB0	A0A1D8PDB0	5	5	5	tr|A0A1D8PDB0|A0A1D8PDB0_CANAL Proteasome regulatory particle lid subunit OS=Candida albicans (strain SC5314 / ATCC MYA-2876) OX=237561 GN=orf19.1058 PE=4 SV=1	1	5	5	5	4	4	2	4	2	4	5	5	4	4	2	4	2	4	5	5	4	4	2	4	2	4	5	5	23.8	23.8	23.8	31.444	277	277	0	12.064	By MS/MS	By MS/MS	By MS/MS	By MS/MS	By matching	By MS/MS	By MS/MS	By MS/MS
A0A1D8PDC4	A0A1D8PDC4	33	33	33	tr|A0A1D8PDC4|A0A1D8PDC4_CANAL ATP synthase subunit alpha OS=Candida albicans (strain SC5314 / ATCC MYA-2876) OX=237561 GN=ATP1 PE=3 SV=1	1	33	33	33	29	32	30	28	24	31	29	29	29	32	30	28	24	31	29	29	29	32	30	28	24	31	29	29	67.4	67.4	67.4	58.984	546	546	0	213.14	By MS/MS	By MS/MS	By MS/MS	By MS/MS	By MS/MS	By MS/MS	By MS/MS	By MS/MS
A0A1D8PDC6	A0A1D8PDC6	2	2	2	tr|A0A1D8PDC6|A0A1D8PDC6_CANAL Bifunctional urea carboxylase/allophanate hydrolase OS=Candida albicans (strain SC5314 / ATCC MYA-2876) OX=237561 GN=DUR1,2 PE=4 SV=1	1	2	2	2	1	1	0	1	1	0	0	2	1	1	0	1	1	0	0	2	1	1	0	1	1	0	0	2	1.4	1.4	1.4	200.42	1813	1813	0.0056117	2.5229	By MS/MS	By matching		By matching	By matching			By MS/MS
A0A1D8PDD1	A0A1D8PDD1	19	19	16	tr|A0A1D8PDD1|A0A1D8PDD1_CANAL Lipid-binding protein OS=Candida albicans (strain SC5314 / ATCC MYA-2876) OX=237561 GN=PIL1 PE=4 SV=1	1	19	19	16	16	18	16	16	14	15	15	16	16	18	16	16	14	15	15	16	14	15	13	14	12	13	13	13	66.6	66.6	60.7	34.561	308	308	0	113.75	By MS/MS	By MS/MS	By MS/MS	By MS/MS	By MS/MS	By MS/MS	By MS/MS	By MS/MS
A0A1D8PDE1	A0A1D8PDE1	1	1	1	tr|A0A1D8PDE1|A0A1D8PDE1_CANAL Uncharacterized protein OS=Candida albicans (strain SC5314 / ATCC MYA-2876) OX=237561 GN=orf19.762 PE=4 SV=1	1	1	1	1	0	0	0	1	1	1	1	1	0	0	0	1	1	1	1	1	0	0	0	1	1	1	1	1	2.7	2.7	2.7	80.934	703	703	0.0057471	2.685				By matching	By matching	By matching	By matching	By MS/MS
A0A1D8PDE8	A0A1D8PDE8	14	14	14	tr|A0A1D8PDE8|A0A1D8PDE8_CANAL Obg-like ATPase 1 OS=Candida albicans (strain SC5314 / ATCC MYA-2876) OX=237561 GN=YBN5 PE=3 SV=1	1	14	14	14	11	12	9	11	9	9	6	10	11	12	9	11	9	9	6	10	11	12	9	11	9	9	6	10	52	52	52	44.327	396	396	0	39.225	By MS/MS	By MS/MS	By MS/MS	By MS/MS	By MS/MS	By MS/MS	By MS/MS	By MS/MS
A0A1D8PDI1	A0A1D8PDI1	2	2	2	tr|A0A1D8PDI1|A0A1D8PDI1_CANAL Uncharacterized protein OS=Candida albicans (strain SC5314 / ATCC MYA-2876) OX=237561 GN=orf19.446.1 PE=4 SV=1	1	2	2	2	1	1	1	1	1	1	1	2	1	1	1	1	1	1	1	2	1	1	1	1	1	1	1	2	44.7	44.7	44.7	9.1001	76	76	0	8.0448	By matching	By MS/MS	By matching	By MS/MS	By matching	By matching	By matching	By MS/MS
A0A1D8PDK6	A0A1D8PDK6	4	4	4	tr|A0A1D8PDK6|A0A1D8PDK6_CANAL 6,7-dimethyl-8-ribityllumazine synthase OS=Candida albicans (strain SC5314 / ATCC MYA-2876) OX=237561 GN=RIB4 PE=3 SV=1	1	4	4	4	3	4	4	1	1	2	0	4	3	4	4	1	1	2	0	4	3	4	4	1	1	2	0	4	38.8	38.8	38.8	23.098	206	206	0	7.6138	By MS/MS	By MS/MS	By MS/MS	By matching	By matching	By MS/MS		By MS/MS
A0A1D8PDL6	A0A1D8PDL6	12	12	12	tr|A0A1D8PDL6|A0A1D8PDL6_CANAL Ribosomal 60S subunit protein L7A OS=Candida albicans (strain SC5314 / ATCC MYA-2876) OX=237561 GN=orf19.2478.1 PE=4 SV=1	1	12	12	12	10	10	11	6	11	9	8	9	10	10	11	6	11	9	8	9	10	10	11	6	11	9	8	9	56.4	56.4	56.4	27.399	241	241	0	43.409	By MS/MS	By MS/MS	By MS/MS	By MS/MS	By MS/MS	By MS/MS	By MS/MS	By MS/MS
A0A1D8PDL7	A0A1D8PDL7	6	6	6	tr|A0A1D8PDL7|A0A1D8PDL7_CANAL Uncharacterized protein OS=Candida albicans (strain SC5314 / ATCC MYA-2876) OX=237561 GN=orf19.2489 PE=4 SV=1	1	6	6	6	6	5	3	5	5	3	4	5	6	5	3	5	5	3	4	5	6	5	3	5	5	3	4	5	12	12	12	122.2	1109	1109	0	19.848	By MS/MS	By MS/MS	By MS/MS	By MS/MS	By matching	By matching	By MS/MS	By MS/MS
A0A1D8PDN3	A0A1D8PDN3	5	5	5	tr|A0A1D8PDN3|A0A1D8PDN3_CANAL Trp99p OS=Candida albicans (strain SC5314 / ATCC MYA-2876) OX=237561 GN=TRP99 PE=4 SV=1	1	5	5	5	3	5	4	4	2	3	1	3	3	5	4	4	2	3	1	3	3	5	4	4	2	3	1	3	40.2	40.2	40.2	20.154	184	184	0	16	By MS/MS	By MS/MS	By MS/MS	By MS/MS	By MS/MS	By MS/MS	By matching	By MS/MS
A0A1D8PDP4	A0A1D8PDP4	3	3	3	tr|A0A1D8PDP4|A0A1D8PDP4_CANAL 40S ribosomal protein S27 OS=Candida albicans (strain SC5314 / ATCC MYA-2876) OX=237561 GN=RPS27A PE=3 SV=1	1	3	3	3	2	3	2	2	2	2	2	2	2	3	2	2	2	2	2	2	2	3	2	2	2	2	2	2	39	39	39	9.1226	82	82	0	8.4349	By MS/MS	By MS/MS	By matching	By matching	By matching	By MS/MS	By MS/MS	By MS/MS
A0A1D8PDP8	A0A1D8PDP8	2	2	2	tr|A0A1D8PDP8|A0A1D8PDP8_CANAL Ubiquinol--cytochrome-c reductase subunit 10 OS=Candida albicans (strain SC5314 / ATCC MYA-2876) OX=237561 GN=orf19.2439.1 PE=4 SV=1	1	2	2	2	2	2	2	2	2	2	2	2	2	2	2	2	2	2	2	2	2	2	2	2	2	2	2	2	61.5	61.5	61.5	8.6629	78	78	0	14.994	By MS/MS	By MS/MS	By MS/MS	By MS/MS	By MS/MS	By MS/MS	By MS/MS	By MS/MS
A0A1D8PDT0	A0A1D8PDT0	1	1	1	tr|A0A1D8PDT0|A0A1D8PDT0_CANAL Acyl carrier protein OS=Candida albicans (strain SC5314 / ATCC MYA-2876) OX=237561 GN=ACP1 PE=3 SV=1	1	1	1	1	0	0	1	1	1	1	0	1	0	0	1	1	1	1	0	1	0	0	1	1	1	1	0	1	10.4	10.4	10.4	16.128	144	144	0.0012376	3.662			By matching	By matching	By matching	By matching		By MS/MS
A0A1D8PDT3	A0A1D8PDT3	10	10	10	tr|A0A1D8PDT3|A0A1D8PDT3_CANAL Ribosomal 40S subunit protein S14B OS=Candida albicans (strain SC5314 / ATCC MYA-2876) OX=237561 GN=RPS14B PE=3 SV=1	1	10	10	10	7	6	8	8	5	7	6	7	7	6	8	8	5	7	6	7	7	6	8	8	5	7	6	7	63.6	63.6	63.6	14.026	132	132	0	37.216	By MS/MS	By MS/MS	By MS/MS	By MS/MS	By MS/MS	By MS/MS	By MS/MS	By MS/MS
A0A1D8PDT4	A0A1D8PDT4	1	1	1	tr|A0A1D8PDT4|A0A1D8PDT4_CANAL Ribosomal 60S subunit protein L39 OS=Candida albicans (strain SC5314 / ATCC MYA-2876) OX=237561 GN=CAALFM_C106470WA PE=3 SV=1	1	1	1	1	1	1	1	1	1	1	1	1	1	1	1	1	1	1	1	1	1	1	1	1	1	1	1	1	19.6	19.6	19.6	6.3294	51	51	0	3.9932	By MS/MS	By MS/MS	By MS/MS	By MS/MS	By MS/MS	By MS/MS	By matching	By MS/MS
A0A1D8PDT6	A0A1D8PDT6	4	4	4	tr|A0A1D8PDT6|A0A1D8PDT6_CANAL Putative ubiquitin-specific protease OS=Candida albicans (strain SC5314 / ATCC MYA-2876) OX=237561 GN=orf19.6260 PE=3 SV=1	1	4	4	4	0	1	1	2	2	1	3	1	0	1	1	2	2	1	3	1	0	1	1	2	2	1	3	1	4.4	4.4	4.4	157.6	1372	1372	0	3.9306		By MS/MS	By matching	By MS/MS	By MS/MS	By matching	By MS/MS	By MS/MS
A0A1D8PDU3	A0A1D8PDU3	5	5	5	tr|A0A1D8PDU3|A0A1D8PDU3_CANAL Ribosomal 40S subunit protein S23B OS=Candida albicans (strain SC5314 / ATCC MYA-2876) OX=237561 GN=RPS23A PE=3 SV=1	1	5	5	5	3	5	5	4	4	3	5	5	3	5	5	4	4	3	5	5	3	5	5	4	4	3	5	5	39.3	39.3	39.3	15.965	145	145	0	18.701	By MS/MS	By MS/MS	By MS/MS	By MS/MS	By MS/MS	By MS/MS	By MS/MS	By MS/MS
A0A1D8PDU9	A0A1D8PDU9	4	4	4	tr|A0A1D8PDU9|A0A1D8PDU9_CANAL Glutamate synthase (NADH) OS=Candida albicans (strain SC5314 / ATCC MYA-2876) OX=237561 GN=GLT1 PE=4 SV=1	1	4	4	4	3	4	4	3	1	4	2	4	3	4	4	3	1	4	2	4	3	4	4	3	1	4	2	4	2.1	2.1	2.1	235.36	2126	2126	0	9.4036	By MS/MS	By MS/MS	By MS/MS	By MS/MS	By matching	By MS/MS	By MS/MS	By MS/MS
A0A1D8PDX1	A0A1D8PDX1	3	3	3	tr|A0A1D8PDX1|A0A1D8PDX1_CANAL Uncharacterized protein OS=Candida albicans (strain SC5314 / ATCC MYA-2876) OX=237561 GN=orf19.6247.1 PE=4 SV=1	1	3	3	3	2	2	2	0	2	2	2	3	2	2	2	0	2	2	2	3	2	2	2	0	2	2	2	3	93.6	93.6	93.6	5.3552	47	47	0	11.994	By MS/MS	By MS/MS	By MS/MS		By matching	By MS/MS	By MS/MS	By MS/MS
A0A1D8PDX5	A0A1D8PDX5	5	5	5	tr|A0A1D8PDX5|A0A1D8PDX5_CANAL Isoleucine biosynthesis protein OS=Candida albicans (strain SC5314 / ATCC MYA-2876) OX=237561 GN=MMD1 PE=4 SV=1	1	5	5	5	4	4	4	3	4	3	4	4	4	4	4	3	4	3	4	4	4	4	4	3	4	3	4	4	46.8	46.8	46.8	17.013	156	156	0	41.396	By MS/MS	By MS/MS	By MS/MS	By MS/MS	By MS/MS	By MS/MS	By MS/MS	By MS/MS
A0A1D8PDZ1	A0A1D8PDZ1	1	1	1	tr|A0A1D8PDZ1|A0A1D8PDZ1_CANAL Ribosomal 60S subunit protein L34B OS=Candida albicans (strain SC5314 / ATCC MYA-2876) OX=237561 GN=orf19.6220.4 PE=4 SV=1	1	1	1	1	1	1	1	1	1	1	0	1	1	1	1	1	1	1	0	1	1	1	1	1	1	1	0	1	6.6	6.6	6.6	13.739	122	122	0.0047226	3	By MS/MS	By MS/MS	By MS/MS	By MS/MS	By MS/MS	By MS/MS		By MS/MS
A0A1D8PE36	A0A1D8PE36	2	2	2	tr|A0A1D8PE36|A0A1D8PE36_CANAL Lhp1p OS=Candida albicans (strain SC5314 / ATCC MYA-2876) OX=237561 GN=LHP1 PE=4 SV=1	1	2	2	2	2	1	0	0	0	0	0	0	2	1	0	0	0	0	0	0	2	1	0	0	0	0	0	0	6.5	6.5	6.5	37.594	324	324	0	3.8311	By MS/MS	By matching
A0A1D8PE45	A0A1D8PE45	2	2	2	tr|A0A1D8PE45|A0A1D8PE45_CANAL Nicotinate-nucleotide pyrophosphorylase [carboxylating] OS=Candida albicans (strain SC5314 / ATCC MYA-2876) OX=237561 GN=orf19.5054 PE=3 SV=1	1	2	2	2	2	1	2	2	1	2	2	1	2	1	2	2	1	2	2	1	2	1	2	2	1	2	2	1	17	17	17	32.463	300	300	0.0035629	3.0815	By MS/MS	By matching	By matching	By matching	By matching	By matching	By matching	By matching
A0A1D8PE53	A0A1D8PE53	1	1	1	tr|A0A1D8PE53|A0A1D8PE53_CANAL Smi1p OS=Candida albicans (strain SC5314 / ATCC MYA-2876) OX=237561 GN=SMI1 PE=4 SV=1	1	1	1	1	1	1	1	1	0	1	1	1	1	1	1	1	0	1	1	1	1	1	1	1	0	1	1	1	4.4	4.4	4.4	68.826	620	620	0	4.2039	By MS/MS	By MS/MS	By matching	By matching		By matching	By matching	By matching
A0A1D8PE67	A0A1D8PE67	5	5	5	tr|A0A1D8PE67|A0A1D8PE67_CANAL Bifunctional aminoimidazole ribotide synthase/glycinamide ribotide synthase OS=Candida albicans (strain SC5314 / ATCC MYA-2876) OX=237561 GN=ADE5,7 PE=3 SV=1	1	5	5	5	3	4	3	3	3	3	1	5	3	4	3	3	3	3	1	5	3	4	3	3	3	3	1	5	16.1	16.1	16.1	85.945	802	802	0	22.341	By MS/MS	By MS/MS	By MS/MS	By MS/MS	By matching	By MS/MS	By MS/MS	By MS/MS
A0A1D8PE91	A0A1D8PE91	1	1	1	tr|A0A1D8PE91|A0A1D8PE91_CANAL Tyrosine protein phosphatase OS=Candida albicans (strain SC5314 / ATCC MYA-2876) OX=237561 GN=LTP1 PE=4 SV=1	1	1	1	1	1	1	0	1	0	0	1	1	1	1	0	1	0	0	1	1	1	1	0	1	0	0	1	1	6	6	6	19.246	168	168	0.0058072	2.821	By MS/MS	By MS/MS		By MS/MS			By matching	By MS/MS
A0A1D8PE97	A0A1D8PE97	6	6	6	tr|A0A1D8PE97|A0A1D8PE97_CANAL Glycine cleavage system P protein OS=Candida albicans (strain SC5314 / ATCC MYA-2876) OX=237561 GN=GCV2 PE=3 SV=1	1	6	6	6	5	5	3	2	0	3	3	5	5	5	3	2	0	3	3	5	5	5	3	2	0	3	3	5	11.4	11.4	11.4	109.88	999	999	0	10.684	By MS/MS	By MS/MS	By MS/MS	By MS/MS		By matching	By matching	By MS/MS
A0A1D8PEA2	A0A1D8PEA2	2	2	2	tr|A0A1D8PEA2|A0A1D8PEA2_CANAL Dolichyl-phosphate beta-D-mannosyltransferase OS=Candida albicans (strain SC5314 / ATCC MYA-2876) OX=237561 GN=DPM1 PE=4 SV=1	1	2	2	2	2	2	1	2	0	2	0	1	2	2	1	2	0	2	0	1	2	2	1	2	0	2	0	1	13.8	13.8	13.8	26.89	239	239	0	4.5802	By MS/MS	By MS/MS	By MS/MS	By MS/MS		By MS/MS		By MS/MS
A0A1D8PEA9	A0A1D8PEA9	1	1	1	tr|A0A1D8PEA9|A0A1D8PEA9_CANAL Uncharacterized protein OS=Candida albicans (strain SC5314 / ATCC MYA-2876) OX=237561 GN=orf19.5085 PE=4 SV=1	1	1	1	1	1	1	1	1	1	1	1	1	1	1	1	1	1	1	1	1	1	1	1	1	1	1	1	1	2	2	2	120.56	1091	1091	0	4.6559	By MS/MS	By matching	By matching	By matching	By matching	By matching	By matching	By MS/MS
A0A1D8PEB8	A0A1D8PEB8	1	1	1	tr|A0A1D8PEB8|A0A1D8PEB8_CANAL Uncharacterized protein OS=Candida albicans (strain SC5314 / ATCC MYA-2876) OX=237561 GN=orf19.5114.1 PE=4 SV=1	1	1	1	1	0	0	0	0	0	0	1	0	0	0	0	0	0	0	1	0	0	0	0	0	0	0	1	0	12.7	12.7	12.7	7.2344	63	63	0.0056818	2.6179							By MS/MS
A0A1D8PEG2	A0A1D8PEG2	20	20	20	tr|A0A1D8PEG2|A0A1D8PEG2_CANAL Glucose-6-phosphate 1-dehydrogenase OS=Candida albicans (strain SC5314 / ATCC MYA-2876) OX=237561 GN=ZWF1 PE=3 SV=1	1	20	20	20	15	16	17	15	12	16	12	19	15	16	17	15	12	16	12	19	15	16	17	15	12	16	12	19	57.4	57.4	57.4	58.289	507	507	0	74.395	By MS/MS	By MS/MS	By MS/MS	By MS/MS	By MS/MS	By MS/MS	By MS/MS	By MS/MS
A0A1D8PEH4	A0A1D8PEH4	1	1	1	tr|A0A1D8PEH4|A0A1D8PEH4_CANAL Uncharacterized protein OS=Candida albicans (strain SC5314 / ATCC MYA-2876) OX=237561 GN=orf19.4758 PE=3 SV=1	1	1	1	1	1	1	1	1	0	1	0	1	1	1	1	1	0	1	0	1	1	1	1	1	0	1	0	1	3.6	3.6	3.6	27.824	247	247	0.0097403	2.1862	By MS/MS	By MS/MS	By MS/MS	By matching		By MS/MS		By MS/MS
A0A1D8PEI2	A0A1D8PEI2	10	10	10	tr|A0A1D8PEI2|A0A1D8PEI2_CANAL Dihydroxyacetone kinase OS=Candida albicans (strain SC5314 / ATCC MYA-2876) OX=237561 GN=DAK2 PE=4 SV=1	1	10	10	10	9	8	7	8	5	5	5	8	9	8	7	8	5	5	5	8	9	8	7	8	5	5	5	8	29.2	29.2	29.2	64.951	595	595	0	33.429	By MS/MS	By MS/MS	By MS/MS	By MS/MS	By matching	By MS/MS	By MS/MS	By MS/MS
A0A1D8PEI6	A0A1D8PEI6	2	2	2	tr|A0A1D8PEI6|A0A1D8PEI6_CANAL Bifunctional acetylglutamate kinase/N-acetyl-gamma-glutamyl-phosphate reductase OS=Candida albicans (strain SC5314 / ATCC MYA-2876) OX=237561 GN=ARG5,6 PE=3 SV=1	1	2	2	2	1	1	1	2	1	1	1	2	1	1	1	2	1	1	1	2	1	1	1	2	1	1	1	2	3.7	3.7	3.7	95.079	857	857	0	3.8936	By matching	By matching	By matching	By MS/MS	By matching	By matching	By matching	By MS/MS
A0A1D8PEM5	A0A1D8PEM5	15	15	15	tr|A0A1D8PEM5|A0A1D8PEM5_CANAL Isocitrate dehydrogenase [NAD] subunit, mitochondrial OS=Candida albicans (strain SC5314 / ATCC MYA-2876) OX=237561 GN=IDH1 PE=3 SV=1	1	15	15	15	14	12	11	13	11	14	12	14	14	12	11	13	11	14	12	14	14	12	11	13	11	14	12	14	51.4	51.4	51.4	39.173	364	364	0	52.896	By MS/MS	By MS/MS	By MS/MS	By MS/MS	By MS/MS	By MS/MS	By MS/MS	By MS/MS
A0A1D8PES3	A0A1D8PES3	6	6	6	tr|A0A1D8PES3|A0A1D8PES3_CANAL Ran GTPase-binding protein OS=Candida albicans (strain SC5314 / ATCC MYA-2876) OX=237561 GN=NTF2 PE=4 SV=1	1	6	6	6	6	6	5	5	6	5	6	6	6	6	5	5	6	5	6	6	6	6	5	5	6	5	6	6	88.7	88.7	88.7	14.193	124	124	0	60.181	By MS/MS	By MS/MS	By MS/MS	By MS/MS	By MS/MS	By MS/MS	By MS/MS	By MS/MS
O74254;A0A1D8PEW1	O74254;A0A1D8PEW1	4;4	4;4	4;4	sp|O74254|AMYG_CANAL Glucoamylase 1 OS=Candida albicans (strain SC5314 / ATCC MYA-2876) OX=237561 GN=GAM1 PE=1 SV=3;tr|A0A1D8PEW1|A0A1D8PEW1_CANAL Gca2p OS=Candida albicans (strain SC5314 / ATCC MYA-2876) OX=237561 GN=GCA2 PE=3 SV=1	2	4	4	4	4	3	0	1	0	1	0	0	4	3	0	1	0	1	0	0	4	3	0	1	0	1	0	0	8	8	8	105.72	946	946;946	0	15.391	By MS/MS	By MS/MS		By matching		By matching
A0A1D8PEY6	A0A1D8PEY6	1	1	1	tr|A0A1D8PEY6|A0A1D8PEY6_CANAL Tricalbin OS=Candida albicans (strain SC5314 / ATCC MYA-2876) OX=237561 GN=orf19.1840 PE=4 SV=1	1	1	1	1	1	1	1	1	1	1	0	1	1	1	1	1	1	1	0	1	1	1	1	1	1	1	0	1	2.2	2.2	2.2	135.92	1228	1228	0	4.2118	By MS/MS	By MS/MS	By matching	By matching	By matching	By matching		By matching
A0A1D8PEY9	A0A1D8PEY9	6	6	6	tr|A0A1D8PEY9|A0A1D8PEY9_CANAL Ribosomal 40S subunit protein S17B OS=Candida albicans (strain SC5314 / ATCC MYA-2876) OX=237561 GN=RPS17B PE=3 SV=1	1	6	6	6	5	6	6	6	6	5	5	5	5	6	6	6	6	5	5	5	5	6	6	6	6	5	5	5	54	54	54	15.739	137	137	0	19.007	By MS/MS	By MS/MS	By MS/MS	By MS/MS	By MS/MS	By MS/MS	By MS/MS	By MS/MS
A0A1D8PEZ0	A0A1D8PEZ0	2	2	2	tr|A0A1D8PEZ0|A0A1D8PEZ0_CANAL Asr1p OS=Candida albicans (strain SC5314 / ATCC MYA-2876) OX=237561 GN=ASR1 PE=4 SV=1	1	2	2	2	1	1	1	2	1	0	2	2	1	1	1	2	1	0	2	2	1	1	1	2	1	0	2	2	6.2	6.2	6.2	37.241	385	385	0.0035885	3.177	By MS/MS	By MS/MS	By matching	By MS/MS	By matching		By matching	By MS/MS
A0A1D8PF08	A0A1D8PF08	12	12	12	tr|A0A1D8PF08|A0A1D8PF08_CANAL Ribosomal 60S subunit protein L2A OS=Candida albicans (strain SC5314 / ATCC MYA-2876) OX=237561 GN=RPL2 PE=4 SV=1	1	12	12	12	7	7	12	8	8	10	8	7	7	7	12	8	8	10	8	7	7	7	12	8	8	10	8	7	44.1	44.1	44.1	27.311	254	254	0	41.69	By MS/MS	By MS/MS	By MS/MS	By MS/MS	By MS/MS	By MS/MS	By MS/MS	By MS/MS
A0A1D8PF11	A0A1D8PF11	16	1	1	tr|A0A1D8PF11|A0A1D8PF11_CANAL Rpl82p OS=Candida albicans (strain SC5314 / ATCC MYA-2876) OX=237561 GN=RPL82 PE=4 SV=1	1	16	1	1	14	12	15	13	14	12	11	15	1	1	1	0	0	0	1	1	1	1	1	0	0	0	1	1	64.2	6.9	6.9	28.258	260	260	0.0088009	2.342	By matching	By matching	By matching	By matching	By matching	By matching	By matching	By MS/MS
A0A1D8PF42	A0A1D8PF42	15	15	15	tr|A0A1D8PF42|A0A1D8PF42_CANAL Uncharacterized protein OS=Candida albicans (strain SC5314 / ATCC MYA-2876) OX=237561 GN=orf19.2296 PE=4 SV=1	1	15	15	15	10	12	10	9	9	10	9	11	10	12	10	9	9	10	9	11	10	12	10	9	9	10	9	11	13.3	13.3	13.3	264.57	2551	2551	0	63.689	By MS/MS	By MS/MS	By MS/MS	By MS/MS	By MS/MS	By MS/MS	By MS/MS	By MS/MS
A0A1D8PF54	A0A1D8PF54	7	7	7	tr|A0A1D8PF54|A0A1D8PF54_CANAL Phosphate transporter OS=Candida albicans (strain SC5314 / ATCC MYA-2876) OX=237561 GN=PHO84 PE=4 SV=1	1	7	7	7	4	3	1	4	3	4	4	6	4	3	1	4	3	4	4	6	4	3	1	4	3	4	4	6	19.8	19.8	19.8	59.332	545	545	0	16.942	By MS/MS	By MS/MS	By matching	By MS/MS	By MS/MS	By MS/MS	By MS/MS	By MS/MS
A0A1D8PF56	A0A1D8PF56	1	1	1	tr|A0A1D8PF56|A0A1D8PF56_CANAL H/ACA ribonucleoprotein complex subunit OS=Candida albicans (strain SC5314 / ATCC MYA-2876) OX=237561 GN=GAR1 PE=3 SV=1	1	1	1	1	1	1	0	1	1	1	1	1	1	1	0	1	1	1	1	1	1	1	0	1	1	1	1	1	14.5	14.5	14.5	19.45	186	186	0.0058005	2.817	By MS/MS	By MS/MS		By MS/MS	By matching	By matching	By matching	By MS/MS
A0A1D8PF63	A0A1D8PF63	1	1	1	tr|A0A1D8PF63|A0A1D8PF63_CANAL Uncharacterized protein OS=Candida albicans (strain SC5314 / ATCC MYA-2876) OX=237561 GN=orf19.1152 PE=4 SV=1	1	1	1	1	1	1	1	1	0	1	0	1	1	1	1	1	0	1	0	1	1	1	1	1	0	1	0	1	4.9	4.9	4.9	30.599	265	265	0.00358	3.162	By MS/MS	By MS/MS	By matching	By matching		By MS/MS		By MS/MS
A0A1D8PF68	A0A1D8PF68	22	22	22	tr|A0A1D8PF68|A0A1D8PF68_CANAL S-adenosylmethionine synthase OS=Candida albicans (strain SC5314 / ATCC MYA-2876) OX=237561 GN=SAM2 PE=3 SV=1	1	22	22	22	17	16	15	17	15	18	16	22	17	16	15	17	15	18	16	22	17	16	15	17	15	18	16	22	86.5	86.5	86.5	42.246	385	385	0	88.97	By MS/MS	By MS/MS	By MS/MS	By MS/MS	By MS/MS	By MS/MS	By MS/MS	By MS/MS
A0A1D8PF79	A0A1D8PF79	29	29	29	tr|A0A1D8PF79|A0A1D8PF79_CANAL Glutamate decarboxylase OS=Candida albicans (strain SC5314 / ATCC MYA-2876) OX=237561 GN=GAD1 PE=3 SV=1	1	29	29	29	21	21	23	21	23	25	22	27	21	21	23	21	23	25	22	27	21	21	23	21	23	25	22	27	71.3	71.3	71.3	63.884	568	568	0	130.9	By MS/MS	By MS/MS	By MS/MS	By MS/MS	By MS/MS	By MS/MS	By MS/MS	By MS/MS
A0A1D8PF90	A0A1D8PF90	10	10	10	tr|A0A1D8PF90|A0A1D8PF90_CANAL Uncharacterized protein OS=Candida albicans (strain SC5314 / ATCC MYA-2876) OX=237561 GN=orf19.5281 PE=4 SV=1	1	10	10	10	6	7	5	7	4	6	4	9	6	7	5	7	4	6	4	9	6	7	5	7	4	6	4	9	15.3	15.3	15.3	133.96	1220	1220	0	25.366	By MS/MS	By MS/MS	By MS/MS	By MS/MS	By matching	By MS/MS	By matching	By MS/MS
A0A1D8PFD4	A0A1D8PFD4	3	3	3	tr|A0A1D8PFD4|A0A1D8PFD4_CANAL F1F0 ATP synthase subunit k OS=Candida albicans (strain SC5314 / ATCC MYA-2876) OX=237561 GN=ATP19 PE=4 SV=1	1	3	3	3	2	2	1	2	1	3	3	2	2	2	1	2	1	3	3	2	2	2	1	2	1	3	3	2	76.1	76.1	76.1	7.4055	67	67	0	10.734	By MS/MS	By MS/MS	By matching	By MS/MS	By MS/MS	By MS/MS	By MS/MS	By MS/MS
A0A1D8PFE6	A0A1D8PFE6	1	1	1	tr|A0A1D8PFE6|A0A1D8PFE6_CANAL DNA helicase OS=Candida albicans (strain SC5314 / ATCC MYA-2876) OX=237561 GN=CDC54 PE=3 SV=1	1	1	1	1	1	0	0	1	1	1	1	1	1	0	0	1	1	1	1	1	1	0	0	1	1	1	1	1	1.9	1.9	1.9	102.45	912	912	0.0036276	3.3168	By MS/MS			By matching	By matching	By matching	By matching	By matching
A0A1D8PFF9	A0A1D8PFF9	5	5	5	tr|A0A1D8PFF9|A0A1D8PFF9_CANAL E2 ubiquitin-conjugating protein OS=Candida albicans (strain SC5314 / ATCC MYA-2876) OX=237561 GN=orf19.6358 PE=4 SV=1	1	5	5	5	5	4	3	2	2	4	2	5	5	4	3	2	2	4	2	5	5	4	3	2	2	4	2	5	61.3	61.3	61.3	15.632	137	137	0	12.052	By MS/MS	By MS/MS	By matching	By MS/MS	By matching	By MS/MS	By matching	By MS/MS
A0A1D8PFG4	A0A1D8PFG4	6	6	6	tr|A0A1D8PFG4|A0A1D8PFG4_CANAL 60S ribosomal protein L27 OS=Candida albicans (strain SC5314 / ATCC MYA-2876) OX=237561 GN=RPL27A PE=3 SV=1	1	6	6	6	5	5	5	5	2	5	5	6	5	5	5	5	2	5	5	6	5	5	5	5	2	5	5	6	47.1	47.1	47.1	15.514	136	136	0	18.943	By MS/MS	By MS/MS	By MS/MS	By MS/MS	By MS/MS	By MS/MS	By MS/MS	By MS/MS
A0A1D8PFL7	A0A1D8PFL7	2	2	2	tr|A0A1D8PFL7|A0A1D8PFL7_CANAL 26S proteasome regulatory subunit RPN1 OS=Candida albicans (strain SC5314 / ATCC MYA-2876) OX=237561 GN=RPN1 PE=3 SV=1	1	2	2	2	2	1	1	1	0	1	1	1	2	1	1	1	0	1	1	1	2	1	1	1	0	1	1	1	2.6	2.6	2.6	109.88	993	993	0	3.9816	By MS/MS	By MS/MS	By MS/MS	By MS/MS		By matching	By matching	By MS/MS
A0A1D8PFL9	A0A1D8PFL9	11	11	11	tr|A0A1D8PFL9|A0A1D8PFL9_CANAL Ribosomal 60S subunit protein L14B OS=Candida albicans (strain SC5314 / ATCC MYA-2876) OX=237561 GN=RPL14 PE=4 SV=1	1	11	11	11	10	9	9	11	7	9	5	9	10	9	9	11	7	9	5	9	10	9	9	11	7	9	5	9	50.4	50.4	50.4	14.721	131	131	0	45.209	By MS/MS	By MS/MS	By MS/MS	By MS/MS	By MS/MS	By MS/MS	By MS/MS	By MS/MS
A0A1D8PFM0	A0A1D8PFM0	2	2	2	tr|A0A1D8PFM0|A0A1D8PFM0_CANAL Uncharacterized protein OS=Candida albicans (strain SC5314 / ATCC MYA-2876) OX=237561 GN=orf19.4947 PE=4 SV=1	1	2	2	2	1	2	1	2	1	2	0	2	1	2	1	2	1	2	0	2	1	2	1	2	1	2	0	2	13	13	13	18.615	169	169	0	3.8496	By MS/MS	By MS/MS	By matching	By MS/MS	By matching	By MS/MS		By MS/MS
A0A1D8PFM9	A0A1D8PFM9	1	1	1	tr|A0A1D8PFM9|A0A1D8PFM9_CANAL Peptidylprolyl isomerase OS=Candida albicans (strain SC5314 / ATCC MYA-2876) OX=237561 GN=orf19.4952.1 PE=4 SV=1	1	1	1	1	0	0	0	0	0	0	0	1	0	0	0	0	0	0	0	1	0	0	0	0	0	0	0	1	7.3	7.3	7.3	16.52	151	151	0.0055866	2.4892								By MS/MS
A0A1D8PFP9	A0A1D8PFP9	1	1	1	tr|A0A1D8PFP9|A0A1D8PFP9_CANAL Dad1p OS=Candida albicans (strain SC5314 / ATCC MYA-2876) OX=237561 GN=DAD1 PE=4 SV=1	1	1	1	1	1	1	1	1	0	1	1	1	1	1	1	1	0	1	1	1	1	1	1	1	0	1	1	1	23.2	23.2	23.2	11.484	99	99	0	4.3086	By matching	By MS/MS	By MS/MS	By matching		By MS/MS	By MS/MS	By MS/MS
A0A1D8PFR4	A0A1D8PFR4	18	18	18	tr|A0A1D8PFR4|A0A1D8PFR4_CANAL Actin OS=Candida albicans (strain SC5314 / ATCC MYA-2876) OX=237561 GN=ACT1 PE=3 SV=1	1	18	18	18	17	15	16	15	15	18	15	14	17	15	16	15	15	18	15	14	17	15	16	15	15	18	15	14	59.6	59.6	59.6	41.738	376	376	0	130.86	By MS/MS	By MS/MS	By MS/MS	By MS/MS	By MS/MS	By MS/MS	By MS/MS	By MS/MS
A0A1D8PFS4	A0A1D8PFS4	39	39	39	tr|A0A1D8PFS4|A0A1D8PFS4_CANAL 6-phosphogluconate dehydrogenase, decarboxylating OS=Candida albicans (strain SC5314 / ATCC MYA-2876) OX=237561 GN=GND1 PE=3 SV=1	1	39	39	39	35	35	33	35	27	31	30	36	35	35	33	35	27	31	30	36	35	35	33	35	27	31	30	36	83	83	83	54.373	495	495	0	215.64	By MS/MS	By MS/MS	By MS/MS	By MS/MS	By MS/MS	By MS/MS	By MS/MS	By MS/MS
A0A1D8PFU8	A0A1D8PFU8	7	7	7	tr|A0A1D8PFU8|A0A1D8PFU8_CANAL Uncharacterized protein OS=Candida albicans (strain SC5314 / ATCC MYA-2876) OX=237561 GN=orf19.7215.3 PE=3 SV=1	1	7	7	7	6	7	6	6	7	7	6	6	6	7	6	6	7	7	6	6	6	7	6	6	7	7	6	6	73.6	73.6	73.6	11.496	106	106	0	38.37	By MS/MS	By MS/MS	By MS/MS	By MS/MS	By MS/MS	By MS/MS	By MS/MS	By MS/MS
A0A1D8PFV1	A0A1D8PFV1	14	14	14	tr|A0A1D8PFV1|A0A1D8PFV1_CANAL Ribosomal 60S subunit protein L4B OS=Candida albicans (strain SC5314 / ATCC MYA-2876) OX=237561 GN=RPL4B PE=4 SV=1	1	14	14	14	12	12	13	12	10	14	12	13	12	12	13	12	10	14	12	13	12	12	13	12	10	14	12	13	60.9	60.9	60.9	39.212	363	363	0	104.83	By MS/MS	By MS/MS	By MS/MS	By MS/MS	By MS/MS	By MS/MS	By MS/MS	By MS/MS
A0A1D8PFV4	A0A1D8PFV4	2	2	2	tr|A0A1D8PFV4|A0A1D8PFV4_CANAL mRNA-binding protein OS=Candida albicans (strain SC5314 / ATCC MYA-2876) OX=237561 GN=NPL3 PE=4 SV=1	1	2	2	2	2	2	1	2	1	1	2	1	2	2	1	2	1	1	2	1	2	2	1	2	1	1	2	1	9.4	9.4	9.4	32.179	286	286	0	11.115	By MS/MS	By MS/MS	By MS/MS	By MS/MS	By MS/MS	By matching	By MS/MS	By MS/MS
A0A1D8PFV6	A0A1D8PFV6	3	3	3	tr|A0A1D8PFV6|A0A1D8PFV6_CANAL Uncharacterized protein OS=Candida albicans (strain SC5314 / ATCC MYA-2876) OX=237561 GN=orf19.7244 PE=4 SV=1	1	3	3	3	1	2	2	2	2	2	0	2	1	2	2	2	2	2	0	2	1	2	2	2	2	2	0	2	31.2	31.2	31.2	25.761	231	231	0	6.3752	By MS/MS	By MS/MS	By MS/MS	By MS/MS	By matching	By MS/MS		By MS/MS
A0A1D8PFV7	A0A1D8PFV7	21	21	21	tr|A0A1D8PFV7|A0A1D8PFV7_CANAL Mdg1p OS=Candida albicans (strain SC5314 / ATCC MYA-2876) OX=237561 GN=MDG1 PE=4 SV=1	1	21	21	21	14	19	14	14	10	12	14	19	14	19	14	14	10	12	14	19	14	19	14	14	10	12	14	19	54.7	54.7	54.7	70.58	660	660	0	78.104	By MS/MS	By MS/MS	By MS/MS	By MS/MS	By matching	By MS/MS	By MS/MS	By MS/MS
A0A1D8PFV8	A0A1D8PFV8	2	2	2	tr|A0A1D8PFV8|A0A1D8PFV8_CANAL 17-beta-hydroxysteroid dehydrogenase-like protein OS=Candida albicans (strain SC5314 / ATCC MYA-2876) OX=237561 GN=orf19.7214 PE=3 SV=1	1	2	2	2	1	1	2	1	0	1	2	1	1	1	2	1	0	1	2	1	1	1	2	1	0	1	2	1	8	8	8	56.904	502	502	0	4.9135	By MS/MS	By MS/MS	By MS/MS	By matching		By matching	By matching	By MS/MS
A0A1D8PFX4	A0A1D8PFX4	3	3	3	tr|A0A1D8PFX4|A0A1D8PFX4_CANAL RNA-binding protein OS=Candida albicans (strain SC5314 / ATCC MYA-2876) OX=237561 GN=orf19.7256 PE=4 SV=1	1	3	3	3	3	3	3	2	2	2	3	3	3	3	3	2	2	2	3	3	3	3	3	2	2	2	3	3	71.4	71.4	71.4	8.4427	77	77	0	21.649	By MS/MS	By MS/MS	By MS/MS	By matching	By MS/MS	By MS/MS	By MS/MS	By MS/MS
A0A1D8PFX8	A0A1D8PFX8	6	6	6	tr|A0A1D8PFX8|A0A1D8PFX8_CANAL Rab GDP dissociation inhibitor OS=Candida albicans (strain SC5314 / ATCC MYA-2876) OX=237561 GN=GDI1 PE=3 SV=1	1	6	6	6	6	6	4	5	4	5	4	5	6	6	4	5	4	5	4	5	6	6	4	5	4	5	4	5	27.8	27.8	27.8	50.179	449	449	0	15.954	By MS/MS	By MS/MS	By MS/MS	By MS/MS	By matching	By MS/MS	By matching	By MS/MS
A0A1D8PFY0	A0A1D8PFY0	3	3	3	tr|A0A1D8PFY0|A0A1D8PFY0_CANAL Polyamine acetyltransferase OS=Candida albicans (strain SC5314 / ATCC MYA-2876) OX=237561 GN=orf19.7269 PE=4 SV=1	1	3	3	3	3	2	2	2	3	2	0	3	3	2	2	2	3	2	0	3	3	2	2	2	3	2	0	3	17.3	17.3	17.3	24.789	220	220	0	7.0058	By MS/MS	By MS/MS	By MS/MS	By MS/MS	By matching	By MS/MS		By MS/MS
A0A1D8PFY5	A0A1D8PFY5	3	3	3	tr|A0A1D8PFY5|A0A1D8PFY5_CANAL Putative Xaa-Pro dipeptidase OS=Candida albicans (strain SC5314 / ATCC MYA-2876) OX=237561 GN=orf19.7263 PE=3 SV=1	1	3	3	3	1	1	3	3	2	2	1	3	1	1	3	3	2	2	1	3	1	1	3	3	2	2	1	3	12	12	12	51.352	450	450	0	8.9315	By MS/MS	By MS/MS	By matching	By MS/MS	By matching	By matching	By matching	By MS/MS
A0A1D8PFZ8	A0A1D8PFZ8	1	1	1	tr|A0A1D8PFZ8|A0A1D8PFZ8_CANAL Proteasome regulatory particle lid subunit OS=Candida albicans (strain SC5314 / ATCC MYA-2876) OX=237561 GN=orf19.7264 PE=4 SV=1	1	1	1	1	1	1	1	0	0	1	0	0	1	1	1	0	0	1	0	0	1	1	1	0	0	1	0	0	4.2	4.2	4.2	34.955	312	312	0.0098468	2.3128	By matching	By matching	By matching			By MS/MS
A0A1D8PG09	A0A1D8PG09	1	1	1	tr|A0A1D8PG09|A0A1D8PG09_CANAL Stf2p OS=Candida albicans (strain SC5314 / ATCC MYA-2876) OX=237561 GN=STF2 PE=4 SV=1	1	1	1	1	0	1	1	1	1	1	0	1	0	1	1	1	1	1	0	1	0	1	1	1	1	1	0	1	18	18	18	10.495	89	89	0	6.9547		By MS/MS	By MS/MS	By MS/MS	By matching	By MS/MS		By matching
A0A1D8PG16	A0A1D8PG16	3	3	3	tr|A0A1D8PG16|A0A1D8PG16_CANAL Ribosomal 60S subunit protein L38 OS=Candida albicans (strain SC5314 / ATCC MYA-2876) OX=237561 GN=RPL38 PE=3 SV=1	1	3	3	3	3	3	3	2	3	3	3	3	3	3	3	2	3	3	3	3	3	3	3	2	3	3	3	3	28.2	28.2	28.2	8.8924	78	78	0	10.888	By MS/MS	By MS/MS	By MS/MS	By MS/MS	By MS/MS	By MS/MS	By MS/MS	By MS/MS
A0A1D8PG20	A0A1D8PG20	5	5	5	tr|A0A1D8PG20|A0A1D8PG20_CANAL Bifunctional 2-aminoadipate transaminase/aromatic-amino-acid:2-oxoglutarate transaminase OS=Candida albicans (strain SC5314 / ATCC MYA-2876) OX=237561 GN=ARO8 PE=4 SV=1	1	5	5	5	3	4	2	4	3	5	2	5	3	4	2	4	3	5	2	5	3	4	2	4	3	5	2	5	18.3	18.3	18.3	54.744	491	491	0	17.854	By MS/MS	By MS/MS	By MS/MS	By MS/MS	By matching	By MS/MS	By matching	By MS/MS
A0A1D8PG44	A0A1D8PG44	1	1	1	tr|A0A1D8PG44|A0A1D8PG44_CANAL Pom152p OS=Candida albicans (strain SC5314 / ATCC MYA-2876) OX=237561 GN=POM152 PE=4 SV=1	1	1	1	1	0	0	0	0	0	0	1	0	0	0	0	0	0	0	1	0	0	0	0	0	0	0	1	0	1.3	1.3	1.3	144.36	1261	1261	1	-2							By MS/MS
A0A1D8PG50	A0A1D8PG50	3	3	3	tr|A0A1D8PG50|A0A1D8PG50_CANAL F1F0 ATP synthase subunit i OS=Candida albicans (strain SC5314 / ATCC MYA-2876) OX=237561 GN=ATP18 PE=4 SV=1	1	3	3	3	3	3	2	3	3	3	3	3	3	3	2	3	3	3	3	3	3	3	2	3	3	3	3	3	64.1	64.1	64.1	7.2792	64	64	0	15.712	By MS/MS	By MS/MS	By MS/MS	By MS/MS	By MS/MS	By MS/MS	By MS/MS	By MS/MS
A0A1D8PG81	A0A1D8PG81	6	2	2	tr|A0A1D8PG81|A0A1D8PG81_CANAL Hgt7p OS=Candida albicans (strain SC5314 / ATCC MYA-2876) OX=237561 GN=HGT7 PE=3 SV=1	1	6	2	2	5	5	6	4	3	4	4	5	2	2	2	2	1	1	1	2	2	2	2	2	1	1	1	2	16.5	7.5	7.5	60.591	546	546	0	4.8347	By MS/MS	By MS/MS	By MS/MS	By MS/MS	By matching	By matching	By MS/MS	By MS/MS
A0A1D8PG96	A0A1D8PG96	21	20	20	tr|A0A1D8PG96|A0A1D8PG96_CANAL Hsp70 family ATPase OS=Candida albicans (strain SC5314 / ATCC MYA-2876) OX=237561 GN=KAR2 PE=3 SV=1	1	21	20	20	13	17	13	16	10	19	14	20	12	16	12	15	9	18	13	19	12	16	12	15	9	18	13	19	37.1	35.4	35.4	74.561	687	687	0	64.73	By MS/MS	By MS/MS	By MS/MS	By MS/MS	By MS/MS	By MS/MS	By MS/MS	By MS/MS
A0A1D8PGE3	A0A1D8PGE3	3	3	3	tr|A0A1D8PGE3|A0A1D8PGE3_CANAL Rad23p OS=Candida albicans (strain SC5314 / ATCC MYA-2876) OX=237561 GN=RAD23 PE=4 SV=1	1	3	3	3	2	2	2	2	1	2	0	2	2	2	2	2	1	2	0	2	2	2	2	2	1	2	0	2	17.3	17.3	17.3	43.744	416	416	0	30.114	By MS/MS	By MS/MS	By matching	By MS/MS	By matching	By MS/MS		By MS/MS
A0A1D8PGF0	A0A1D8PGF0	3	3	3	tr|A0A1D8PGF0|A0A1D8PGF0_CANAL Lysophospholipase OS=Candida albicans (strain SC5314 / ATCC MYA-2876) OX=237561 GN=PLB4.5 PE=3 SV=1	1	3	3	3	0	1	0	1	0	2	2	3	0	1	0	1	0	2	2	3	0	1	0	1	0	2	2	3	6	6	6	77.036	702	702	0	9.0417		By MS/MS		By MS/MS		By matching	By MS/MS	By MS/MS
A0A1D8PGI8	A0A1D8PGI8	8	8	8	tr|A0A1D8PGI8|A0A1D8PGI8_CANAL Phospho-2-dehydro-3-deoxyheptonate aldolase OS=Candida albicans (strain SC5314 / ATCC MYA-2876) OX=237561 GN=ARO3 PE=3 SV=1	1	8	8	8	7	7	7	6	6	7	6	8	7	7	7	6	6	7	6	8	7	7	7	6	6	7	6	8	34.8	34.8	34.8	40.625	371	371	0	30.338	By MS/MS	By MS/MS	By MS/MS	By MS/MS	By matching	By MS/MS	By MS/MS	By MS/MS
A0A1D8PGJ9	A0A1D8PGJ9	3	3	3	tr|A0A1D8PGJ9|A0A1D8PGJ9_CANAL Uncharacterized protein OS=Candida albicans (strain SC5314 / ATCC MYA-2876) OX=237561 GN=orf19.1549 PE=4 SV=1	1	3	3	3	1	0	0	0	0	0	1	2	1	0	0	0	0	0	1	2	1	0	0	0	0	0	1	2	14.1	14.1	14.1	29.271	248	248	0	4.5127	By MS/MS						By matching	By MS/MS
A0A1D8PGL1	A0A1D8PGL1	2	2	2	tr|A0A1D8PGL1|A0A1D8PGL1_CANAL Uncharacterized protein OS=Candida albicans (strain SC5314 / ATCC MYA-2876) OX=237561 GN=orf19.1564 PE=4 SV=1	1	2	2	2	1	2	2	2	2	2	2	1	1	2	2	2	2	2	2	1	1	2	2	2	2	2	2	1	14.8	14.8	14.8	21.429	189	189	0	3.9157	By MS/MS	By MS/MS	By MS/MS	By MS/MS	By matching	By matching	By MS/MS	By MS/MS
A0A1D8PGN6	A0A1D8PGN6	1	1	1	tr|A0A1D8PGN6|A0A1D8PGN6_CANAL Uncharacterized protein OS=Candida albicans (strain SC5314 / ATCC MYA-2876) OX=237561 GN=orf19.1580 PE=4 SV=1	1	1	1	1	1	1	0	0	1	0	0	0	1	1	0	0	1	0	0	0	1	1	0	0	1	0	0	0	1.3	1.3	1.3	79.116	703	703	1	-2	By MS/MS	By matching			By matching
A0A1D8PGN7	A0A1D8PGN7	6	6	6	tr|A0A1D8PGN7|A0A1D8PGN7_CANAL Hypoxanthine phosphoribosyltransferase OS=Candida albicans (strain SC5314 / ATCC MYA-2876) OX=237561 GN=HPT1 PE=4 SV=1	1	6	6	6	6	5	3	4	4	3	4	4	6	5	3	4	4	3	4	4	6	5	3	4	4	3	4	4	51.2	51.2	51.2	24.247	213	213	0	24.009	By MS/MS	By MS/MS	By MS/MS	By MS/MS	By matching	By MS/MS	By MS/MS	By MS/MS
A0A1D8PGR9	A0A1D8PGR9	2	2	2	tr|A0A1D8PGR9|A0A1D8PGR9_CANAL Dld1p OS=Candida albicans (strain SC5314 / ATCC MYA-2876) OX=237561 GN=DLD1 PE=4 SV=1	1	2	2	2	0	2	2	1	0	0	0	2	0	2	2	1	0	0	0	2	0	2	2	1	0	0	0	2	7.2	7.2	7.2	64.436	584	584	0	6.3106		By matching	By MS/MS	By matching				By MS/MS
A0A1D8PGS5	A0A1D8PGS5	20	20	20	tr|A0A1D8PGS5|A0A1D8PGS5_CANAL Isocitrate dehydrogenase [NAD] subunit, mitochondrial OS=Candida albicans (strain SC5314 / ATCC MYA-2876) OX=237561 GN=IDH2 PE=3 SV=1	1	20	20	20	18	17	17	16	14	17	15	18	18	17	17	16	14	17	15	18	18	17	17	16	14	17	15	18	81.8	81.8	81.8	39.849	369	369	0	93.929	By MS/MS	By MS/MS	By MS/MS	By MS/MS	By MS/MS	By MS/MS	By MS/MS	By MS/MS
A0A1D8PGT5	A0A1D8PGT5	26	26	26	tr|A0A1D8PGT5|A0A1D8PGT5_CANAL Aldehyde dehydrogenase (NAD(P)(+)) OS=Candida albicans (strain SC5314 / ATCC MYA-2876) OX=237561 GN=ALD5 PE=3 SV=1	1	26	26	26	24	24	23	21	17	24	21	23	24	24	23	21	17	24	21	23	24	24	23	21	17	24	21	23	84.8	84.8	84.8	54.01	499	499	0	160.88	By MS/MS	By MS/MS	By MS/MS	By MS/MS	By MS/MS	By MS/MS	By MS/MS	By MS/MS
A0A1D8PGV7	A0A1D8PGV7	2	2	2	tr|A0A1D8PGV7|A0A1D8PGV7_CANAL FG-nucleoporin OS=Candida albicans (strain SC5314 / ATCC MYA-2876) OX=237561 GN=NSP1 PE=4 SV=1	1	2	2	2	0	1	0	1	0	2	0	1	0	1	0	1	0	2	0	1	0	1	0	1	0	2	0	1	3.9	3.9	3.9	74.686	718	718	0.0057537	2.7191		By MS/MS		By matching		By MS/MS		By MS/MS
A0A1D8PGV8	A0A1D8PGV8	3	3	3	tr|A0A1D8PGV8|A0A1D8PGV8_CANAL Uncharacterized protein OS=Candida albicans (strain SC5314 / ATCC MYA-2876) OX=237561 GN=orf19.909.1 PE=4 SV=1	1	3	3	3	3	3	2	3	2	3	3	3	3	3	2	3	2	3	3	3	3	3	2	3	2	3	3	3	74.3	74.3	74.3	8.0423	74	74	0	13.371	By MS/MS	By MS/MS	By MS/MS	By MS/MS	By MS/MS	By MS/MS	By MS/MS	By MS/MS
A0A1D8PGY0	A0A1D8PGY0	6	6	6	tr|A0A1D8PGY0|A0A1D8PGY0_CANAL Ribosomal 60S subunit protein L21A OS=Candida albicans (strain SC5314 / ATCC MYA-2876) OX=237561 GN=RPL21A PE=4 SV=1	1	6	6	6	6	6	6	5	4	5	6	5	6	6	6	5	4	5	6	5	6	6	6	5	4	5	6	5	42.5	42.5	42.5	18.013	160	160	0	14.201	By MS/MS	By MS/MS	By MS/MS	By MS/MS	By MS/MS	By MS/MS	By MS/MS	By MS/MS
A0A1D8PGY8	A0A1D8PGY8	10	10	10	tr|A0A1D8PGY8|A0A1D8PGY8_CANAL Ribosomal 40S subunit protein S9B OS=Candida albicans (strain SC5314 / ATCC MYA-2876) OX=237561 GN=RPS9B PE=4 SV=1	1	10	10	10	8	9	8	7	7	6	8	10	8	9	8	7	7	6	8	10	8	9	8	7	7	6	8	10	36.5	36.5	36.5	21.72	189	189	0	31.927	By MS/MS	By MS/MS	By MS/MS	By MS/MS	By MS/MS	By MS/MS	By MS/MS	By MS/MS
A0A1D8PH00	A0A1D8PH00	2	2	2	tr|A0A1D8PH00|A0A1D8PH00_CANAL Asr3p OS=Candida albicans (strain SC5314 / ATCC MYA-2876) OX=237561 GN=ASR3 PE=4 SV=1	1	2	2	2	2	2	2	1	1	2	2	1	2	2	2	1	1	2	2	1	2	2	2	1	1	2	2	1	21.1	21.1	21.1	13.011	114	114	0	7.3952	By MS/MS	By MS/MS	By MS/MS	By MS/MS	By MS/MS	By MS/MS	By MS/MS	By MS/MS
A0A1D8PH02	A0A1D8PH02	3	3	3	tr|A0A1D8PH02|A0A1D8PH02_CANAL Trifunctional hydroxymethylpyrimidine kinase/phosphomethylpyrimidine kinase/thiaminase OS=Candida albicans (strain SC5314 / ATCC MYA-2876) OX=237561 GN=THI20 PE=4 SV=1	1	3	3	3	2	2	2	2	2	2	2	2	2	2	2	2	2	2	2	2	2	2	2	2	2	2	2	2	14.6	14.6	14.6	60.941	548	548	0	10.049	By MS/MS	By MS/MS	By MS/MS	By MS/MS	By matching	By matching	By matching	By MS/MS
A0A1D8PH08	A0A1D8PH08	8	8	8	tr|A0A1D8PH08|A0A1D8PH08_CANAL Cytochrome c oxidase subunit VI OS=Candida albicans (strain SC5314 / ATCC MYA-2876) OX=237561 GN=COX6 PE=4 SV=1	1	8	8	8	5	6	7	5	6	6	5	5	5	6	7	5	6	6	5	5	5	6	7	5	6	6	5	5	54.7	54.7	54.7	17.434	150	150	0	60.039	By MS/MS	By MS/MS	By MS/MS	By MS/MS	By MS/MS	By MS/MS	By MS/MS	By MS/MS
A0A1D8PH13	A0A1D8PH13	1	1	1	tr|A0A1D8PH13|A0A1D8PH13_CANAL Translation initiation factor eIF2B subunit beta OS=Candida albicans (strain SC5314 / ATCC MYA-2876) OX=237561 GN=GCD7 PE=3 SV=1	1	1	1	1	1	1	1	1	1	1	0	1	1	1	1	1	1	1	0	1	1	1	1	1	1	1	0	1	5.2	5.2	5.2	40.967	365	365	0.0056054	2.5142	By MS/MS	By MS/MS	By matching	By MS/MS	By matching	By matching		By MS/MS
A0A1D8PH17	A0A1D8PH17	5	5	5	tr|A0A1D8PH17|A0A1D8PH17_CANAL V-type proton ATPase subunit F OS=Candida albicans (strain SC5314 / ATCC MYA-2876) OX=237561 GN=VMA7 PE=3 SV=1	1	5	5	5	5	4	5	5	4	5	5	5	5	4	5	5	4	5	5	5	5	4	5	5	4	5	5	5	62.7	62.7	62.7	13.086	118	118	0	28.316	By MS/MS	By MS/MS	By MS/MS	By MS/MS	By MS/MS	By MS/MS	By MS/MS	By MS/MS
A0A1D8PH21	A0A1D8PH21	4	4	4	tr|A0A1D8PH21|A0A1D8PH21_CANAL 60S ribosomal protein L36 OS=Candida albicans (strain SC5314 / ATCC MYA-2876) OX=237561 GN=RPL39 PE=3 SV=1	1	4	4	4	4	3	4	4	2	2	4	2	4	3	4	4	2	2	4	2	4	3	4	4	2	2	4	2	39.4	39.4	39.4	11.067	99	99	0	13.048	By MS/MS	By MS/MS	By MS/MS	By MS/MS	By MS/MS	By MS/MS	By MS/MS	By MS/MS
A0A1D8PH31	A0A1D8PH31	5	5	5	tr|A0A1D8PH31|A0A1D8PH31_CANAL TATA-binding protein-associated factor OS=Candida albicans (strain SC5314 / ATCC MYA-2876) OX=237561 GN=TAF14 PE=4 SV=1	1	5	5	5	3	4	4	4	2	3	4	5	3	4	4	4	2	3	4	5	3	4	4	4	2	3	4	5	29.7	29.7	29.7	29.068	263	263	0	10.561	By MS/MS	By MS/MS	By MS/MS	By MS/MS	By matching	By MS/MS	By matching	By MS/MS
A0A1D8PH39	A0A1D8PH39	4	4	4	tr|A0A1D8PH39|A0A1D8PH39_CANAL Uncharacterized protein OS=Candida albicans (strain SC5314 / ATCC MYA-2876) OX=237561 GN=orf19.804.1 PE=4 SV=1	1	4	4	4	4	3	3	2	3	3	1	2	4	3	3	2	3	3	1	2	4	3	3	2	3	3	1	2	64.5	64.5	64.5	8.6951	76	76	0	13.705	By MS/MS	By MS/MS	By MS/MS	By MS/MS	By MS/MS	By MS/MS	By matching	By MS/MS
A0A1D8PH42	A0A1D8PH42	2	2	2	tr|A0A1D8PH42|A0A1D8PH42_CANAL Branched-chain-amino-acid aminotransferase OS=Candida albicans (strain SC5314 / ATCC MYA-2876) OX=237561 GN=BAT21 PE=3 SV=1	1	2	2	2	2	1	2	2	1	0	2	2	2	1	2	2	1	0	2	2	2	1	2	2	1	0	2	2	11.2	11.2	11.2	43.863	393	393	0	7.2784	By matching	By matching	By MS/MS	By MS/MS	By matching		By matching	By MS/MS
A0A1D8PH52	A0A1D8PH52	8	8	8	tr|A0A1D8PH52|A0A1D8PH52_CANAL Acetyl-CoA C-acetyltransferase OS=Candida albicans (strain SC5314 / ATCC MYA-2876) OX=237561 GN=ERG10 PE=3 SV=1	1	8	8	8	7	6	7	4	5	4	5	8	7	6	7	4	5	4	5	8	7	6	7	4	5	4	5	8	31.6	31.6	31.6	41.935	402	402	0	32.91	By MS/MS	By MS/MS	By MS/MS	By MS/MS	By MS/MS	By MS/MS	By MS/MS	By MS/MS
A0A1D8PH55	A0A1D8PH55	5	5	5	tr|A0A1D8PH55|A0A1D8PH55_CANAL 4-aminobutyrate transaminase OS=Candida albicans (strain SC5314 / ATCC MYA-2876) OX=237561 GN=UGA1 PE=3 SV=1	1	5	5	5	2	3	1	4	3	2	1	5	2	3	1	4	3	2	1	5	2	3	1	4	3	2	1	5	21.4	21.4	21.4	52.661	471	471	0	15.763	By MS/MS	By MS/MS	By matching	By MS/MS	By matching	By MS/MS	By matching	By MS/MS
A0A1D8PH78	A0A1D8PH78	7	7	7	tr|A0A1D8PH78|A0A1D8PH78_CANAL Bifunctional (2E,6E)-farnesyl diphosphate synthase/dimethylallyltranstransferase OS=Candida albicans (strain SC5314 / ATCC MYA-2876) OX=237561 GN=ERG20 PE=3 SV=1	1	7	7	7	4	6	7	5	5	5	5	7	4	6	7	5	5	5	5	7	4	6	7	5	5	5	5	7	22.8	22.8	22.8	40.711	351	351	0	38	By MS/MS	By MS/MS	By MS/MS	By MS/MS	By MS/MS	By MS/MS	By MS/MS	By MS/MS
A0A1D8PHA2	A0A1D8PHA2	2	2	2	tr|A0A1D8PHA2|A0A1D8PHA2_CANAL Ubiquinol--cytochrome-c reductase subunit 8 OS=Candida albicans (strain SC5314 / ATCC MYA-2876) OX=237561 GN=QCR8 PE=4 SV=1	1	2	2	2	2	1	1	1	1	2	2	2	2	1	1	1	1	2	2	2	2	1	1	1	1	2	2	2	29.5	29.5	29.5	11.112	95	95	0.0036232	3.3027	By MS/MS	By MS/MS	By matching	By matching	By matching	By matching	By matching	By MS/MS
A0A1D8PHA3	A0A1D8PHA3	6	6	6	tr|A0A1D8PHA3|A0A1D8PHA3_CANAL Ubiquinol--cytochrome-c reductase catalytic subunit OS=Candida albicans (strain SC5314 / ATCC MYA-2876) OX=237561 GN=CYT1 PE=4 SV=1	1	6	6	6	6	6	6	6	4	6	3	6	6	6	6	6	4	6	3	6	6	6	6	6	4	6	3	6	44.8	44.8	44.8	32.221	288	288	0	54.355	By MS/MS	By MS/MS	By MS/MS	By MS/MS	By matching	By MS/MS	By matching	By MS/MS
A0A1D8PHC9	A0A1D8PHC9	15	15	15	tr|A0A1D8PHC9|A0A1D8PHC9_CANAL Aspartate transaminase OS=Candida albicans (strain SC5314 / ATCC MYA-2876) OX=237561 GN=AAT1 PE=4 SV=1	1	15	15	15	11	12	11	13	8	11	11	12	11	12	11	13	8	11	11	12	11	12	11	13	8	11	11	12	59	59	59	48.891	437	437	0	67.77	By MS/MS	By MS/MS	By MS/MS	By MS/MS	By MS/MS	By MS/MS	By MS/MS	By MS/MS
A0A1D8PHE5	A0A1D8PHE5	2	2	2	tr|A0A1D8PHE5|A0A1D8PHE5_CANAL Uncharacterized protein OS=Candida albicans (strain SC5314 / ATCC MYA-2876) OX=237561 GN=orf19.6867 PE=3 SV=1	1	2	2	2	2	1	1	1	0	2	1	1	2	1	1	1	0	2	1	1	2	1	1	1	0	2	1	1	23.3	23.3	23.3	14.95	129	129	0	4.1693	By MS/MS	By MS/MS	By matching	By matching		By MS/MS	By matching	By matching
A0A1D8PHF5	A0A1D8PHF5	7	7	7	tr|A0A1D8PHF5|A0A1D8PHF5_CANAL Ribosomal 60S subunit protein L31B OS=Candida albicans (strain SC5314 / ATCC MYA-2876) OX=237561 GN=orf19.3572.3 PE=4 SV=1	1	7	7	7	7	6	7	5	4	5	5	3	7	6	7	5	4	5	5	3	7	6	7	5	4	5	5	3	59.8	59.8	59.8	12.967	112	112	0	16.771	By MS/MS	By MS/MS	By MS/MS	By MS/MS	By MS/MS	By MS/MS	By MS/MS	By MS/MS
A0A1D8PHF8	A0A1D8PHF8	10	10	10	tr|A0A1D8PHF8|A0A1D8PHF8_CANAL Wh11p OS=Candida albicans (strain SC5314 / ATCC MYA-2876) OX=237561 GN=WH11 PE=4 SV=1	1	10	10	10	8	8	8	7	8	9	7	6	8	8	8	7	8	9	7	6	8	8	8	7	8	9	7	6	90.8	90.8	90.8	6.9956	65	65	0	41.079	By MS/MS	By MS/MS	By MS/MS	By MS/MS	By MS/MS	By MS/MS	By MS/MS	By MS/MS
A0A1D8PHG1	A0A1D8PHG1	1	1	1	tr|A0A1D8PHG1|A0A1D8PHG1_CANAL Oxysterol-binding protein OS=Candida albicans (strain SC5314 / ATCC MYA-2876) OX=237561 GN=orf19.6883 PE=3 SV=1	1	1	1	1	1	1	1	1	1	0	0	1	1	1	1	1	1	0	0	1	1	1	1	1	1	0	0	1	3.3	3.3	3.3	48.288	430	430	0.002454	3.5266	By MS/MS	By MS/MS	By MS/MS	By MS/MS	By matching			By MS/MS
A0A1D8PHH2	A0A1D8PHH2	13	13	13	tr|A0A1D8PHH2|A0A1D8PHH2_CANAL Png2p OS=Candida albicans (strain SC5314 / ATCC MYA-2876) OX=237561 GN=PNG2 PE=4 SV=1	1	13	13	13	7	7	7	8	9	8	9	13	7	7	7	8	9	8	9	13	7	7	7	8	9	8	9	13	19.8	19.8	19.8	111.87	983	983	0	57.172	By MS/MS	By MS/MS	By MS/MS	By MS/MS	By MS/MS	By MS/MS	By MS/MS	By MS/MS
A0A1D8PHH4	A0A1D8PHH4	3	3	3	tr|A0A1D8PHH4|A0A1D8PHH4_CANAL Ribosomal 60S subunit protein L33A OS=Candida albicans (strain SC5314 / ATCC MYA-2876) OX=237561 GN=orf19.6882.1 PE=3 SV=1	1	3	3	3	2	3	3	3	3	2	2	2	2	3	3	3	3	2	2	2	2	3	3	3	3	2	2	2	27.1	27.1	27.1	12.114	107	107	0	14.709	By MS/MS	By MS/MS	By MS/MS	By MS/MS	By MS/MS	By MS/MS	By MS/MS	By MS/MS
A0A1D8PHH7	A0A1D8PHH7	6	5	5	tr|A0A1D8PHH7|A0A1D8PHH7_CANAL Isocitrate dehydrogenase [NADP] OS=Candida albicans (strain SC5314 / ATCC MYA-2876) OX=237561 GN=IDP1 PE=3 SV=1	1	6	5	5	5	5	4	5	3	3	1	5	4	4	4	4	3	3	1	5	4	4	4	4	3	3	1	5	21.9	19.9	19.9	48.589	433	433	0	24.412	By MS/MS	By MS/MS	By MS/MS	By MS/MS	By matching	By MS/MS	By matching	By MS/MS
A0A1D8PHI5	A0A1D8PHI5	1	1	1	tr|A0A1D8PHI5|A0A1D8PHI5_CANAL Cytochrome c oxidase subunit 7A OS=Candida albicans (strain SC5314 / ATCC MYA-2876) OX=237561 GN=COX9 PE=4 SV=1	1	1	1	1	1	1	1	1	1	1	1	1	1	1	1	1	1	1	1	1	1	1	1	1	1	1	1	1	18	18	18	6.913	61	61	0.0066815	2.4783	By matching	By MS/MS	By matching	By MS/MS	By matching	By MS/MS	By matching	By MS/MS
A0A1D8PHL7	A0A1D8PHL7	3	3	3	tr|A0A1D8PHL7|A0A1D8PHL7_CANAL F1F0 ATP synthase subunit h OS=Candida albicans (strain SC5314 / ATCC MYA-2876) OX=237561 GN=ATP14 PE=4 SV=1	1	3	3	3	2	2	2	2	3	2	2	3	2	2	2	2	3	2	2	3	2	2	2	2	3	2	2	3	64.8	64.8	64.8	12.002	108	108	0	9.9465	By MS/MS	By MS/MS	By MS/MS	By MS/MS	By MS/MS	By MS/MS	By matching	By MS/MS
A0A1D8PHL8	A0A1D8PHL8	3	3	3	tr|A0A1D8PHL8|A0A1D8PHL8_CANAL Sulfite reductase (NADPH) subunit beta OS=Candida albicans (strain SC5314 / ATCC MYA-2876) OX=237561 GN=ECM17 PE=4 SV=1	1	3	3	3	2	3	2	3	1	3	2	2	2	3	2	3	1	3	2	2	2	3	2	3	1	3	2	2	3.3	3.3	3.3	160.1	1437	1437	0	9.0359	By MS/MS	By MS/MS	By matching	By MS/MS	By matching	By MS/MS	By matching	By MS/MS
A0A1D8PHQ3	A0A1D8PHQ3	5	5	5	tr|A0A1D8PHQ3|A0A1D8PHQ3_CANAL Uncharacterized protein OS=Candida albicans (strain SC5314 / ATCC MYA-2876) OX=237561 GN=orf19.36.1 PE=4 SV=1	1	5	5	5	4	4	3	4	3	4	5	5	4	4	3	4	3	4	5	5	4	4	3	4	3	4	5	5	45.6	45.6	45.6	7.5651	68	68	0	11.335	By MS/MS	By MS/MS	By MS/MS	By MS/MS	By MS/MS	By MS/MS	By MS/MS	By MS/MS
A0A1D8PHQ6	A0A1D8PHQ6	8	8	8	tr|A0A1D8PHQ6|A0A1D8PHQ6_CANAL Gre2p OS=Candida albicans (strain SC5314 / ATCC MYA-2876) OX=237561 GN=GRE2 PE=4 SV=1	1	8	8	8	8	7	7	6	3	6	5	7	8	7	7	6	3	6	5	7	8	7	7	6	3	6	5	7	45.5	45.5	45.5	38.001	345	345	0	28.609	By MS/MS	By MS/MS	By MS/MS	By MS/MS	By matching	By MS/MS	By matching	By MS/MS
A0A1D8PHR0	A0A1D8PHR0	5	5	5	tr|A0A1D8PHR0|A0A1D8PHR0_CANAL Valine--tRNA ligase OS=Candida albicans (strain SC5314 / ATCC MYA-2876) OX=237561 GN=VAS1 PE=3 SV=1	1	5	5	5	4	5	5	4	4	4	3	5	4	5	5	4	4	4	3	5	4	5	5	4	4	4	3	5	8.5	8.5	8.5	127.55	1119	1119	0	17.338	By matching	By MS/MS	By MS/MS	By matching	By matching	By matching	By matching	By MS/MS
A0A1D8PHR5	A0A1D8PHR5	4	4	4	tr|A0A1D8PHR5|A0A1D8PHR5_CANAL Pst1p OS=Candida albicans (strain SC5314 / ATCC MYA-2876) OX=237561 GN=PST1 PE=4 SV=1	1	4	4	4	4	4	4	4	4	4	4	4	4	4	4	4	4	4	4	4	4	4	4	4	4	4	4	4	42.9	42.9	42.9	21.311	198	198	0	38.104	By MS/MS	By MS/MS	By MS/MS	By MS/MS	By MS/MS	By MS/MS	By MS/MS	By MS/MS
A0A1D8PHR9	A0A1D8PHR9	1	1	1	tr|A0A1D8PHR9|A0A1D8PHR9_CANAL Rab family GTPase OS=Candida albicans (strain SC5314 / ATCC MYA-2876) OX=237561 GN=YPT72 PE=4 SV=1	1	1	1	1	0	0	0	0	1	1	1	1	0	0	0	0	1	1	1	1	0	0	0	0	1	1	1	1	4.6	4.6	4.6	23.837	217	217	0.0036014	3.2056					By matching	By matching	By matching	By MS/MS
A0A1D8PHU2	A0A1D8PHU2	1	1	1	tr|A0A1D8PHU2|A0A1D8PHU2_CANAL Proteasome assembly chaperone 2 OS=Candida albicans (strain SC5314 / ATCC MYA-2876) OX=237561 GN=orf19.2278 PE=3 SV=1	1	1	1	1	1	1	1	1	1	1	1	1	1	1	1	1	1	1	1	1	1	1	1	1	1	1	1	1	6.8	6.8	6.8	29.529	264	264	0	6.0213	By MS/MS	By MS/MS	By MS/MS	By MS/MS	By matching	By MS/MS	By MS/MS	By MS/MS
A0A1D8PHU6	A0A1D8PHU6	5	5	5	tr|A0A1D8PHU6|A0A1D8PHU6_CANAL Putative phosphoric monoester hydrolase OS=Candida albicans (strain SC5314 / ATCC MYA-2876) OX=237561 GN=orf19.2269 PE=4 SV=1	1	5	5	5	4	5	4	2	3	5	3	3	4	5	4	2	3	5	3	3	4	5	4	2	3	5	3	3	33.9	33.9	33.9	27.734	245	245	0	24.475	By MS/MS	By MS/MS	By matching	By MS/MS	By MS/MS	By MS/MS	By MS/MS	By MS/MS
A0A1D8PHW1	A0A1D8PHW1	8	8	8	tr|A0A1D8PHW1|A0A1D8PHW1_CANAL Ribosomal 60S subunit protein L11B OS=Candida albicans (strain SC5314 / ATCC MYA-2876) OX=237561 GN=RPL11 PE=3 SV=1	1	8	8	8	6	6	7	6	6	7	8	5	6	6	7	6	6	7	8	5	6	6	7	6	6	7	8	5	48.9	48.9	48.9	19.823	174	174	0	27.336	By MS/MS	By MS/MS	By MS/MS	By MS/MS	By MS/MS	By MS/MS	By MS/MS	By MS/MS
A0A1D8PI00	A0A1D8PI00	3	3	3	tr|A0A1D8PI00|A0A1D8PI00_CANAL NAD-specific glutamate dehydrogenase OS=Candida albicans (strain SC5314 / ATCC MYA-2876) OX=237561 GN=GDH2 PE=3 SV=1	1	3	3	3	3	3	2	1	1	0	0	3	3	3	2	1	1	0	0	3	3	3	2	1	1	0	0	3	3.9	3.9	3.9	119.79	1056	1056	0	6.6997	By matching	By MS/MS	By MS/MS	By MS/MS	By matching			By MS/MS
A0A1D8PI15	A0A1D8PI15	4	4	4	tr|A0A1D8PI15|A0A1D8PI15_CANAL Ribosomal 40S subunit protein S10A OS=Candida albicans (strain SC5314 / ATCC MYA-2876) OX=237561 GN=RPS10 PE=4 SV=1	1	4	4	4	4	4	4	4	4	4	4	4	4	4	4	4	4	4	4	4	4	4	4	4	4	4	4	4	48.3	48.3	48.3	13.813	118	118	0	30.104	By MS/MS	By MS/MS	By MS/MS	By MS/MS	By MS/MS	By MS/MS	By MS/MS	By MS/MS
A0A1D8PI17	A0A1D8PI17	3	3	3	tr|A0A1D8PI17|A0A1D8PI17_CANAL Rnr22p OS=Candida albicans (strain SC5314 / ATCC MYA-2876) OX=237561 GN=RNR22 PE=4 SV=1	1	3	3	3	3	3	2	3	2	2	2	3	3	3	2	3	2	2	2	3	3	3	2	3	2	2	2	3	12.7	12.7	12.7	45.734	394	394	0	5.7018	By MS/MS	By MS/MS	By matching	By MS/MS	By matching	By matching	By matching	By MS/MS
A0A1D8PI24	A0A1D8PI24	11	11	11	tr|A0A1D8PI24|A0A1D8PI24_CANAL D-arabinose 1-dehydrogenase (NAD(P)(+)) OS=Candida albicans (strain SC5314 / ATCC MYA-2876) OX=237561 GN=ARA1 PE=4 SV=1	1	11	11	11	9	9	8	7	7	9	7	10	9	9	8	7	7	9	7	10	9	9	8	7	7	9	7	10	53.1	53.1	53.1	37.366	326	326	0	29.542	By MS/MS	By MS/MS	By matching	By MS/MS	By matching	By MS/MS	By MS/MS	By MS/MS
A0A1D8PI76	A0A1D8PI76	3	3	3	tr|A0A1D8PI76|A0A1D8PI76_CANAL Protein YOP1 OS=Candida albicans (strain SC5314 / ATCC MYA-2876) OX=237561 GN=orf19.2168.3 PE=3 SV=1	1	3	3	3	3	3	3	3	1	3	2	3	3	3	3	3	1	3	2	3	3	3	3	3	1	3	2	3	23.7	23.7	23.7	19.333	173	173	0	14.257	By MS/MS	By MS/MS	By MS/MS	By MS/MS	By MS/MS	By MS/MS	By MS/MS	By MS/MS
A0A1D8PI95	A0A1D8PI95	2	2	2	tr|A0A1D8PI95|A0A1D8PI95_CANAL Peptide hydrolase OS=Candida albicans (strain SC5314 / ATCC MYA-2876) OX=237561 GN=APE3 PE=3 SV=1	1	2	2	2	2	2	2	2	2	2	2	2	2	2	2	2	2	2	2	2	2	2	2	2	2	2	2	2	8.7	8.7	8.7	60.895	550	550	0	8.3763	By MS/MS	By matching	By matching	By MS/MS	By matching	By MS/MS	By matching	By MS/MS
A0A1D8PIB2	A0A1D8PIB2	10	10	10	tr|A0A1D8PIB2|A0A1D8PIB2_CANAL Asparagine synthase (Glutamine-hydrolyzing) 2 OS=Candida albicans (strain SC5314 / ATCC MYA-2876) OX=237561 GN=ASN1 PE=4 SV=1	1	10	10	10	4	7	10	8	8	6	7	9	4	7	10	8	8	6	7	9	4	7	10	8	8	6	7	9	31.1	31.1	31.1	64.649	573	573	0	38.17	By MS/MS	By MS/MS	By MS/MS	By MS/MS	By MS/MS	By MS/MS	By MS/MS	By MS/MS
A0A1D8PID4	A0A1D8PID4	1	1	1	tr|A0A1D8PID4|A0A1D8PID4_CANAL Hydroxyacylglutathione hydrolase OS=Candida albicans (strain SC5314 / ATCC MYA-2876) OX=237561 GN=GLO2 PE=4 SV=1	1	1	1	1	0	1	0	0	0	1	0	1	0	1	0	0	0	1	0	1	0	1	0	0	0	1	0	1	5.2	5.2	5.2	30.696	268	268	0.0012315	3.5685		By MS/MS				By matching		By MS/MS
A0A1D8PIF0	A0A1D8PIF0	2	2	2	tr|A0A1D8PIF0|A0A1D8PIF0_CANAL Uncharacterized protein OS=Candida albicans (strain SC5314 / ATCC MYA-2876) OX=237561 GN=orf19.1389 PE=4 SV=1	1	2	2	2	2	2	2	2	2	2	2	2	2	2	2	2	2	2	2	2	2	2	2	2	2	2	2	2	21.5	21.5	21.5	18.534	163	163	0	8.9454	By MS/MS	By MS/MS	By MS/MS	By MS/MS	By MS/MS	By MS/MS	By MS/MS	By MS/MS
A0A1D8PIF1	A0A1D8PIF1	1	1	1	tr|A0A1D8PIF1|A0A1D8PIF1_CANAL Uncharacterized protein OS=Candida albicans (strain SC5314 / ATCC MYA-2876) OX=237561 GN=orf19.200 PE=4 SV=1	1	1	1	1	1	1	1	0	0	1	0	1	1	1	1	0	0	1	0	1	1	1	1	0	0	1	0	1	5.7	5.7	5.7	22.02	193	193	0.0046729	2.8731	By MS/MS	By MS/MS	By MS/MS			By MS/MS		By MS/MS
A0A1D8PIF8	A0A1D8PIF8	7	7	7	tr|A0A1D8PIF8|A0A1D8PIF8_CANAL Leu42p OS=Candida albicans (strain SC5314 / ATCC MYA-2876) OX=237561 GN=LEU42 PE=3 SV=1	1	7	7	7	3	6	4	6	4	4	0	7	3	6	4	6	4	4	0	7	3	6	4	6	4	4	0	7	16.1	16.1	16.1	63.426	571	571	0	23.062	By MS/MS	By MS/MS	By matching	By MS/MS	By matching	By MS/MS		By MS/MS
A0A1D8PIK6	A0A1D8PIK6	6	6	6	tr|A0A1D8PIK6|A0A1D8PIK6_CANAL Uncharacterized protein OS=Candida albicans (strain SC5314 / ATCC MYA-2876) OX=237561 GN=orf19.1785 PE=4 SV=1	1	6	6	6	6	6	3	5	4	6	3	5	6	6	3	5	4	6	3	5	6	6	3	5	4	6	3	5	33.2	33.2	33.2	35.715	325	325	0	13.885	By MS/MS	By MS/MS	By matching	By MS/MS	By matching	By MS/MS	By MS/MS	By MS/MS
A0A1D8PIS1	A0A1D8PIS1	1	1	1	tr|A0A1D8PIS1|A0A1D8PIS1_CANAL Uncharacterized protein OS=Candida albicans (strain SC5314 / ATCC MYA-2876) OX=237561 GN=orf19.5342.2 PE=4 SV=1	1	1	1	1	0	0	1	0	0	0	1	0	0	0	1	0	0	0	1	0	0	0	1	0	0	0	1	0	22.6	22.6	22.6	6.2039	62	62	0.0057078	2.6531			By matching				By MS/MS
A0A1D8PIS4	A0A1D8PIS4	7	7	7	tr|A0A1D8PIS4|A0A1D8PIS4_CANAL Trehalose 6-phosphate synthase/phosphatase complex subunit OS=Candida albicans (strain SC5314 / ATCC MYA-2876) OX=237561 GN=TPS3 PE=1 SV=1	1	7	7	7	5	4	4	6	4	6	5	6	5	4	4	6	4	6	5	6	5	4	4	6	4	6	5	6	12.7	12.7	12.7	112.32	1007	1007	0	15.812	By MS/MS	By MS/MS	By MS/MS	By MS/MS	By matching	By MS/MS	By matching	By MS/MS
A0A1D8PIV7	A0A1D8PIV7	2	2	2	tr|A0A1D8PIV7|A0A1D8PIV7_CANAL Proteasome regulatory particle base subunit OS=Candida albicans (strain SC5314 / ATCC MYA-2876) OX=237561 GN=RPT2 PE=3 SV=1	1	2	2	2	2	1	2	2	2	2	1	2	2	1	2	2	2	2	1	2	2	1	2	2	2	2	1	2	10	10	10	48.941	441	441	0	17.149	By MS/MS	By MS/MS	By MS/MS	By MS/MS	By matching	By MS/MS	By MS/MS	By MS/MS
A0A1D8PIW1	A0A1D8PIW1	2	2	2	tr|A0A1D8PIW1|A0A1D8PIW1_CANAL Etr1p OS=Candida albicans (strain SC5314 / ATCC MYA-2876) OX=237561 GN=ETR1 PE=4 SV=1	1	2	2	2	1	2	0	1	0	1	1	2	1	2	0	1	0	1	1	2	1	2	0	1	0	1	1	2	7.4	7.4	7.4	39.878	364	364	0	5.1993	By MS/MS	By MS/MS		By matching		By matching	By matching	By MS/MS
A0A1D8PJ01	A0A1D8PJ01	33	33	33	tr|A0A1D8PJ01|A0A1D8PJ01_CANAL Plasma membrane ATPase OS=Candida albicans (strain SC5314 / ATCC MYA-2876) OX=237561 GN=PMA1 PE=3 SV=1	1	33	33	33	27	27	28	31	28	30	24	33	27	27	28	31	28	30	24	33	27	27	28	31	28	30	24	33	45.8	45.8	45.8	97.537	895	895	0	214.42	By MS/MS	By MS/MS	By MS/MS	By MS/MS	By MS/MS	By MS/MS	By MS/MS	By MS/MS
A0A1D8PJ10	A0A1D8PJ10	2	2	2	tr|A0A1D8PJ10|A0A1D8PJ10_CANAL Uncharacterized protein OS=Candida albicans (strain SC5314 / ATCC MYA-2876) OX=237561 GN=orf19.6160 PE=4 SV=1	1	2	2	2	2	2	2	1	2	2	1	2	2	2	2	1	2	2	1	2	2	2	2	1	2	2	1	2	4.9	4.9	4.9	89.611	816	816	0	8.0804	By MS/MS	By MS/MS	By matching	By MS/MS	By matching	By matching	By matching	By MS/MS
A0A1D8PJ13	A0A1D8PJ13	9	9	9	tr|A0A1D8PJ13|A0A1D8PJ13_CANAL Bifunctional hydroxyacyl-CoA dehydrogenase/enoyl-CoA hydratase OS=Candida albicans (strain SC5314 / ATCC MYA-2876) OX=237561 GN=FOX2 PE=4 SV=1	1	9	9	9	6	9	2	3	2	3	1	2	6	9	2	3	2	3	1	2	6	9	2	3	2	3	1	2	12.5	12.5	12.5	99.383	906	906	0	19.607	By MS/MS	By MS/MS	By matching	By matching	By matching	By matching	By matching	By matching
A0A1D8PJ20	A0A1D8PJ20	4	4	4	tr|A0A1D8PJ20|A0A1D8PJ20_CANAL Proteasome endopeptidase complex OS=Candida albicans (strain SC5314 / ATCC MYA-2876) OX=237561 GN=SCL1 PE=3 SV=1	1	4	4	4	3	3	4	2	2	2	2	3	3	3	4	2	2	2	2	3	3	3	4	2	2	2	2	3	23.1	23.1	23.1	27.437	247	247	0	11.862	By MS/MS	By MS/MS	By MS/MS	By MS/MS	By matching	By MS/MS	By matching	By MS/MS
A0A1D8PJ26	A0A1D8PJ26	18	18	18	tr|A0A1D8PJ26|A0A1D8PJ26_CANAL Alpha-ketoglutarate dehydrogenase OS=Candida albicans (strain SC5314 / ATCC MYA-2876) OX=237561 GN=KGD1 PE=4 SV=1	1	18	18	18	13	16	10	13	12	12	11	13	13	16	10	13	12	12	11	13	13	16	10	13	12	12	11	13	31.3	31.3	31.3	112.04	996	996	0	68.951	By MS/MS	By MS/MS	By MS/MS	By MS/MS	By MS/MS	By MS/MS	By MS/MS	By MS/MS
A0A1D8PJ73	A0A1D8PJ73	3	3	3	tr|A0A1D8PJ73|A0A1D8PJ73_CANAL Ali1p OS=Candida albicans (strain SC5314 / ATCC MYA-2876) OX=237561 GN=ALI1 PE=3 SV=1	1	3	3	3	2	1	1	3	3	3	2	3	2	1	1	3	3	3	2	3	2	1	1	3	3	3	2	3	16.8	16.8	16.8	32.616	279	279	0	7.2864	By matching	By matching	By matching	By MS/MS	By matching	By matching	By matching	By MS/MS
A0A1D8PJ80	A0A1D8PJ80	1	1	1	tr|A0A1D8PJ80|A0A1D8PJ80_CANAL Serine/threonine-protein phosphatase OS=Candida albicans (strain SC5314 / ATCC MYA-2876) OX=237561 GN=PPH21 PE=3 SV=1	1	1	1	1	1	1	1	1	1	1	0	1	1	1	1	1	1	1	0	1	1	1	1	1	1	1	0	1	5	5	5	40.941	360	360	0.0036188	3.2997	By matching	By MS/MS	By matching	By MS/MS	By matching	By matching		By MS/MS
A0A1D8PJA6	A0A1D8PJA6	2	2	2	tr|A0A1D8PJA6|A0A1D8PJA6_CANAL Uncharacterized protein OS=Candida albicans (strain SC5314 / ATCC MYA-2876) OX=237561 GN=orf19.1682 PE=4 SV=1	1	2	2	2	1	1	1	1	0	1	1	1	1	1	1	1	0	1	1	1	1	1	1	1	0	1	1	1	7.5	7.5	7.5	43.292	386	386	0.009772	2.2511	By matching	By matching	By matching	By matching		By MS/MS	By matching	By MS/MS
A0A1D8PJB0	A0A1D8PJB0	1	1	1	tr|A0A1D8PJB0|A0A1D8PJB0_CANAL Coatomer subunit alpha OS=Candida albicans (strain SC5314 / ATCC MYA-2876) OX=237561 GN=orf19.1672 PE=4 SV=1	1	1	1	1	1	0	1	0	0	0	1	1	1	0	1	0	0	0	1	1	1	0	1	0	0	0	1	1	1.1	1.1	1.1	138.19	1221	1221	0.0097087	2.1309	By matching		By matching				By matching	By MS/MS
A0A1D8PJD7	A0A1D8PJD7	7	7	7	tr|A0A1D8PJD7|A0A1D8PJD7_CANAL GTPase-activating protein OS=Candida albicans (strain SC5314 / ATCC MYA-2876) OX=237561 GN=RNA1 PE=4 SV=1	1	7	7	7	5	4	5	7	5	6	3	7	5	4	5	7	5	6	3	7	5	4	5	7	5	6	3	7	28.3	28.3	28.3	45.967	414	414	0	11.96	By MS/MS	By MS/MS	By MS/MS	By MS/MS	By matching	By MS/MS	By MS/MS	By MS/MS
A0A1D8PJE0	A0A1D8PJE0	7	7	7	tr|A0A1D8PJE0|A0A1D8PJE0_CANAL Metalloaminopeptidase OS=Candida albicans (strain SC5314 / ATCC MYA-2876) OX=237561 GN=LAP41 PE=3 SV=1	1	7	7	7	5	6	5	6	4	5	4	7	5	6	5	6	4	5	4	7	5	6	5	6	4	5	4	7	17.6	17.6	17.6	56.719	517	517	0	14.301	By MS/MS	By MS/MS	By MS/MS	By MS/MS	By matching	By MS/MS	By MS/MS	By MS/MS
A0A1D8PJE5	A0A1D8PJE5	1	1	1	tr|A0A1D8PJE5|A0A1D8PJE5_CANAL Uncharacterized protein OS=Candida albicans (strain SC5314 / ATCC MYA-2876) OX=237561 GN=orf19.1618.1 PE=4 SV=1	1	1	1	1	1	1	0	1	1	1	0	1	1	1	0	1	1	1	0	1	1	1	0	1	1	1	0	1	32.4	32.4	32.4	8.3124	74	74	0.0098361	2.3123	By matching	By MS/MS		By matching	By matching	By matching		By matching
A0A1D8PJE8	A0A1D8PJE8	1	1	1	tr|A0A1D8PJE8|A0A1D8PJE8_CANAL Condensin subunit OS=Candida albicans (strain SC5314 / ATCC MYA-2876) OX=237561 GN=YCG1 PE=4 SV=1	1	1	1	1	0	0	0	0	0	1	0	0	0	0	0	0	0	1	0	0	0	0	0	0	0	1	0	0	0.6	0.6	0.6	144.21	1259	1259	1	-2						By MS/MS
A0A1D8PJF9	A0A1D8PJF9	4	4	4	tr|A0A1D8PJF9|A0A1D8PJF9_CANAL Acetolactate synthase OS=Candida albicans (strain SC5314 / ATCC MYA-2876) OX=237561 GN=ILV2 PE=3 SV=1	1	4	4	4	2	4	3	2	3	4	0	4	2	4	3	2	3	4	0	4	2	4	3	2	3	4	0	4	10.1	10.1	10.1	74.333	683	683	0	11.585	By MS/MS	By MS/MS	By MS/MS	By matching	By matching	By MS/MS		By MS/MS
A0A1D8PJG0	A0A1D8PJG0	2	2	2	tr|A0A1D8PJG0|A0A1D8PJG0_CANAL Cytochrome c oxidase subunit VII OS=Candida albicans (strain SC5314 / ATCC MYA-2876) OX=237561 GN=COX7 PE=4 SV=1	1	2	2	2	1	2	0	1	1	1	0	1	1	2	0	1	1	1	0	1	1	2	0	1	1	1	0	1	34.9	34.9	34.9	12.995	109	109	0	4.4372	By matching	By MS/MS		By matching	By matching	By matching		By MS/MS
A0A1D8PJI7	A0A1D8PJI7	1	1	1	tr|A0A1D8PJI7|A0A1D8PJI7_CANAL Medium-chain fatty acid-CoA ligase OS=Candida albicans (strain SC5314 / ATCC MYA-2876) OX=237561 GN=FAA21 PE=4 SV=1	1	1	1	1	1	1	0	0	1	0	0	0	1	1	0	0	1	0	0	0	1	1	0	0	1	0	0	0	3.8	3.8	3.8	80.375	718	718	0.0097933	2.2614	By matching	By MS/MS			By matching
A0A1D8PJQ9	A0A1D8PJQ9	2	2	2	tr|A0A1D8PJQ9|A0A1D8PJQ9_CANAL Sphinganine-1-phosphate aldolase OS=Candida albicans (strain SC5314 / ATCC MYA-2876) OX=237561 GN=orf19.6951 PE=3 SV=1	1	2	2	2	2	2	1	2	0	2	1	2	2	2	1	2	0	2	1	2	2	2	1	2	0	2	1	2	5.1	5.1	5.1	64.876	589	589	0	8.5485	By MS/MS	By MS/MS	By MS/MS	By MS/MS		By MS/MS	By matching	By MS/MS
A0A1D8PJR2;A0A1D8PJX4	A0A1D8PJR2	6;1	6;1	6;1	tr|A0A1D8PJR2|A0A1D8PJR2_CANAL Gtt11p OS=Candida albicans (strain SC5314 / ATCC MYA-2876) OX=237561 GN=GTT11 PE=4 SV=1	2	6	6	6	6	5	5	3	2	5	4	4	6	5	5	3	2	5	4	4	6	5	5	3	2	5	4	4	51.8	51.8	51.8	28.654	249	249;249	0	23.188	By MS/MS	By MS/MS	By matching	By MS/MS	By matching	By matching	By matching	By MS/MS
Q59SS4;A0A1D8PJT2	Q59SS4;A0A1D8PJT2	3;3	3;3	3;3	tr|Q59SS4|Q59SS4_CANAL Phb1p OS=Candida albicans (strain SC5314 / ATCC MYA-2876) OX=237561 GN=PHB1 PE=4 SV=1;tr|A0A1D8PJT2|A0A1D8PJT2_CANAL Prohibitin subunit OS=Candida albicans (strain SC5314 / ATCC MYA-2876) OX=237561 GN=orf19.357 PE=4 SV=1	2	3	3	3	2	2	1	2	2	2	2	1	2	2	1	2	2	2	2	1	2	2	1	2	2	2	2	1	14.1	14.1	14.1	30.839	283	283;283	0	10.41	By MS/MS	By MS/MS	By MS/MS	By MS/MS	By matching	By MS/MS	By MS/MS	By MS/MS
A0A1D8PJT6	A0A1D8PJT6	2	2	2	tr|A0A1D8PJT6|A0A1D8PJT6_CANAL Uncharacterized protein OS=Candida albicans (strain SC5314 / ATCC MYA-2876) OX=237561 GN=orf19.6923.1 PE=4 SV=1	1	2	2	2	1	1	1	2	1	2	2	1	1	1	1	2	1	2	2	1	1	1	1	2	1	2	2	1	56.3	56.3	56.3	8.071	71	71	0	8.9982	By MS/MS	By MS/MS	By matching	By MS/MS	By matching	By MS/MS	By matching	By MS/MS
A0A1D8PJX3	A0A1D8PJX3	6	6	6	tr|A0A1D8PJX3|A0A1D8PJX3_CANAL Cytochrome b-c1 complex subunit Rieske, mitochondrial OS=Candida albicans (strain SC5314 / ATCC MYA-2876) OX=237561 GN=RIP1 PE=4 SV=1	1	6	6	6	6	5	4	4	4	3	3	5	6	5	4	4	4	3	3	5	6	5	4	4	4	3	3	5	44.6	44.6	44.6	23.207	213	213	0	32.327	By MS/MS	By MS/MS	By MS/MS	By MS/MS	By MS/MS	By MS/MS	By MS/MS	By MS/MS
A0A1D8PJZ5	A0A1D8PJZ5	1	1	1	tr|A0A1D8PJZ5|A0A1D8PJZ5_CANAL Wsc1p OS=Candida albicans (strain SC5314 / ATCC MYA-2876) OX=237561 GN=WSC1 PE=4 SV=1	1	1	1	1	0	0	1	0	0	0	0	0	0	0	1	0	0	0	0	0	0	0	1	0	0	0	0	0	4.5	4.5	4.5	37.394	358	358	1	-2			By MS/MS
A0A1D8PK11	A0A1D8PK11	2	2	2	tr|A0A1D8PK11|A0A1D8PK11_CANAL RNA-binding protein OS=Candida albicans (strain SC5314 / ATCC MYA-2876) OX=237561 GN=orf19.5917.3 PE=4 SV=1	1	2	2	2	2	2	2	2	1	2	2	2	2	2	2	2	1	2	2	2	2	2	2	2	1	2	2	2	13.2	13.2	13.2	24.022	227	227	0.0055991	2.509	By matching	By MS/MS	By MS/MS	By MS/MS	By matching	By matching	By matching	By MS/MS
A0A1D8PK22	A0A1D8PK22	6	6	6	tr|A0A1D8PK22|A0A1D8PK22_CANAL Ribosomal 40S subunit protein S15 OS=Candida albicans (strain SC5314 / ATCC MYA-2876) OX=237561 GN=RPS15 PE=3 SV=1	1	6	6	6	5	6	4	5	6	5	3	6	5	6	4	5	6	5	3	6	5	6	4	5	6	5	3	6	61.3	61.3	61.3	15.939	142	142	0	32.333	By MS/MS	By MS/MS	By MS/MS	By MS/MS	By MS/MS	By MS/MS	By MS/MS	By MS/MS
A0A1D8PK30	A0A1D8PK30	5	5	5	tr|A0A1D8PK30|A0A1D8PK30_CANAL Ribosomal 60S subunit protein L35A OS=Candida albicans (strain SC5314 / ATCC MYA-2876) OX=237561 GN=RPL35 PE=3 SV=1	1	5	5	5	5	5	5	3	4	4	4	3	5	5	5	3	4	4	4	3	5	5	5	3	4	4	4	3	32.5	32.5	32.5	14.086	120	120	0	14.836	By MS/MS	By MS/MS	By MS/MS	By MS/MS	By MS/MS	By MS/MS	By MS/MS	By MS/MS
A0A1D8PK40	A0A1D8PK40	8	8	8	tr|A0A1D8PK40|A0A1D8PK40_CANAL Ribosomal protein L19 OS=Candida albicans (strain SC5314 / ATCC MYA-2876) OX=237561 GN=RPL19A PE=3 SV=1	1	8	8	8	7	7	8	7	7	6	6	6	7	7	8	7	7	6	6	6	7	7	8	7	7	6	6	6	34.2	34.2	34.2	21.884	190	190	0	24.938	By MS/MS	By MS/MS	By MS/MS	By MS/MS	By MS/MS	By MS/MS	By MS/MS	By MS/MS
A0A1D8PK43	A0A1D8PK43	9	9	9	tr|A0A1D8PK43|A0A1D8PK43_CANAL Ribosomal 60S subunit protein L18A OS=Candida albicans (strain SC5314 / ATCC MYA-2876) OX=237561 GN=RPL18 PE=4 SV=1	1	9	9	9	7	6	8	8	8	6	4	5	7	6	8	8	8	6	4	5	7	6	8	8	8	6	4	5	45.7	45.7	45.7	20.77	186	186	0	34.035	By MS/MS	By MS/MS	By MS/MS	By MS/MS	By MS/MS	By MS/MS	By MS/MS	By MS/MS
A0A1D8PK61	A0A1D8PK61	7	7	7	tr|A0A1D8PK61|A0A1D8PK61_CANAL Ribosomal 40S subunit protein S19A OS=Candida albicans (strain SC5314 / ATCC MYA-2876) OX=237561 GN=RPS19A PE=4 SV=1	1	7	7	7	6	6	6	5	5	6	5	7	6	6	6	5	5	6	5	7	6	6	6	5	5	6	5	7	49.7	49.7	49.7	16.072	145	145	0	20.177	By MS/MS	By MS/MS	By MS/MS	By MS/MS	By MS/MS	By MS/MS	By MS/MS	By MS/MS
A0A1D8PK65	A0A1D8PK65	26	26	26	tr|A0A1D8PK65|A0A1D8PK65_CANAL Trifunctional fatty acid synthase subunit OS=Candida albicans (strain SC5314 / ATCC MYA-2876) OX=237561 GN=FAS2 PE=3 SV=1	1	26	26	26	21	21	21	20	15	14	16	21	21	21	21	20	15	14	16	21	21	21	21	20	15	14	16	21	21.5	21.5	21.5	207.32	1884	1884	0	83.969	By MS/MS	By MS/MS	By MS/MS	By MS/MS	By MS/MS	By MS/MS	By MS/MS	By MS/MS
A0A1D8PK71	A0A1D8PK71	6	6	6	tr|A0A1D8PK71|A0A1D8PK71_CANAL Uncharacterized protein OS=Candida albicans (strain SC5314 / ATCC MYA-2876) OX=237561 GN=orf19.5943.1 PE=4 SV=1	1	6	6	6	5	5	4	4	5	3	3	6	5	5	4	4	5	3	3	6	5	5	4	4	5	3	3	6	37.5	37.5	37.5	29.072	267	267	0	51.23	By MS/MS	By MS/MS	By MS/MS	By MS/MS	By matching	By MS/MS	By MS/MS	By MS/MS
A0A1D8PK79	A0A1D8PK79	1	1	1	tr|A0A1D8PK79|A0A1D8PK79_CANAL Smi1bp OS=Candida albicans (strain SC5314 / ATCC MYA-2876) OX=237561 GN=SMI1B PE=4 SV=1	1	1	1	1	0	0	0	0	0	0	0	1	0	0	0	0	0	0	0	1	0	0	0	0	0	0	0	1	3.8	3.8	3.8	61.93	550	550	1	-2								By MS/MS
A0A1D8PK85	A0A1D8PK85	1	1	1	tr|A0A1D8PK85|A0A1D8PK85_CANAL Proteasome core particle subunit beta 1 OS=Candida albicans (strain SC5314 / ATCC MYA-2876) OX=237561 GN=PRE3 PE=4 SV=1	1	1	1	1	1	1	1	0	1	0	0	1	1	1	1	0	1	0	0	1	1	1	1	0	1	0	0	1	7	7	7	23.301	214	214	0	4.2163	By MS/MS	By MS/MS	By matching		By matching			By MS/MS
A0A1D8PKB9	A0A1D8PKB9	11	11	11	tr|A0A1D8PKB9|A0A1D8PKB9_CANAL Branched-chain-amino-acid aminotransferase OS=Candida albicans (strain SC5314 / ATCC MYA-2876) OX=237561 GN=BAT22 PE=3 SV=1	1	11	11	11	9	9	10	8	8	9	8	9	9	9	10	8	8	9	8	9	9	9	10	8	8	9	8	9	60.2	60.2	60.2	40.803	369	369	0	43.751	By MS/MS	By MS/MS	By MS/MS	By MS/MS	By MS/MS	By MS/MS	By MS/MS	By MS/MS
A0A1D8PKC3	A0A1D8PKC3	22	22	13	tr|A0A1D8PKC3|A0A1D8PKC3_CANAL Translation elongation factor EF1B gamma OS=Candida albicans (strain SC5314 / ATCC MYA-2876) OX=237561 GN=CAM1 PE=4 SV=1	1	22	22	13	15	18	19	17	13	17	15	16	15	18	19	17	13	17	15	16	9	11	12	11	8	10	8	9	61.9	61.9	35.7	46.99	412	412	0	83.056	By MS/MS	By MS/MS	By MS/MS	By MS/MS	By MS/MS	By MS/MS	By MS/MS	By MS/MS
A0A1D8PKD1	A0A1D8PKD1	11	11	11	tr|A0A1D8PKD1|A0A1D8PKD1_CANAL Rct1p OS=Candida albicans (strain SC5314 / ATCC MYA-2876) OX=237561 GN=RCT1 PE=4 SV=1	1	11	11	11	7	9	6	8	7	8	6	8	7	9	6	8	7	8	6	8	7	9	6	8	7	8	6	8	67.5	67.5	67.5	20.545	191	191	0	78.598	By MS/MS	By MS/MS	By MS/MS	By MS/MS	By MS/MS	By MS/MS	By MS/MS	By MS/MS
A0A1D8PKH2	A0A1D8PKH2	1	1	1	tr|A0A1D8PKH2|A0A1D8PKH2_CANAL Glg2p OS=Candida albicans (strain SC5314 / ATCC MYA-2876) OX=237561 GN=GLG2 PE=4 SV=1	1	1	1	1	1	1	1	0	0	1	0	1	1	1	1	0	0	1	0	1	1	1	1	0	0	1	0	1	6.4	6.4	6.4	41.982	361	361	0.001233	3.5775	By matching	By matching	By matching			By matching		By MS/MS
A0A1D8PKJ3	A0A1D8PKJ3	19	19	19	tr|A0A1D8PKJ3|A0A1D8PKJ3_CANAL E1 ubiquitin-activating protein OS=Candida albicans (strain SC5314 / ATCC MYA-2876) OX=237561 GN=UBA1 PE=3 SV=1	1	19	19	19	14	13	12	15	11	12	9	16	14	13	12	15	11	12	9	16	14	13	12	15	11	12	9	16	36.9	36.9	36.9	114.27	1021	1021	0	55.312	By MS/MS	By MS/MS	By MS/MS	By MS/MS	By matching	By MS/MS	By MS/MS	By MS/MS
A0A1D8PKJ4	A0A1D8PKJ4	17	17	17	tr|A0A1D8PKJ4|A0A1D8PKJ4_CANAL Saccharopine dehydrogenase (NADP+, L-glutamate-forming) OS=Candida albicans (strain SC5314 / ATCC MYA-2876) OX=237561 GN=LYS9 PE=4 SV=1	1	17	17	17	12	14	13	13	10	13	12	14	12	14	13	13	10	13	12	14	12	14	13	13	10	13	12	14	61.7	61.7	61.7	49.216	444	444	0	62.015	By MS/MS	By MS/MS	By MS/MS	By MS/MS	By MS/MS	By MS/MS	By MS/MS	By MS/MS
A0A1D8PKL0	A0A1D8PKL0	6	6	6	tr|A0A1D8PKL0|A0A1D8PKL0_CANAL Peptidyl-prolyl cis-trans isomerase (Fragment) OS=Candida albicans (strain SC5314 / ATCC MYA-2876) OX=237561 GN=CYP5 PE=3 SV=1	1	6	6	6	5	5	4	5	5	6	5	4	5	5	4	5	5	6	5	4	5	5	4	5	5	6	5	4	44.1	44.1	44.1	22.295	202	202	0	19.145	By MS/MS	By MS/MS	By MS/MS	By MS/MS	By MS/MS	By MS/MS	By MS/MS	By MS/MS
A0A1D8PKV4	A0A1D8PKV4	7	7	7	tr|A0A1D8PKV4|A0A1D8PKV4_CANAL Fum12p OS=Candida albicans (strain SC5314 / ATCC MYA-2876) OX=237561 GN=FUM12 PE=3 SV=1	1	7	7	7	7	7	6	6	6	5	6	7	7	7	6	6	6	5	6	7	7	7	6	6	6	5	6	7	26.7	26.7	26.7	55.273	510	510	0	32.822	By MS/MS	By MS/MS	By MS/MS	By MS/MS	By MS/MS	By MS/MS	By MS/MS	By MS/MS
A0A1D8PKW2	A0A1D8PKW2	7	7	7	tr|A0A1D8PKW2|A0A1D8PKW2_CANAL Fructose 1,6-bisphosphate 1-phosphatase OS=Candida albicans (strain SC5314 / ATCC MYA-2876) OX=237561 GN=FBP1 PE=3 SV=1	1	7	7	7	6	5	2	3	2	5	3	4	6	5	2	3	2	5	3	4	6	5	2	3	2	5	3	4	38.1	38.1	38.1	35.932	331	331	0	18.67	By MS/MS	By MS/MS	By matching	By matching	By matching	By MS/MS	By matching	By MS/MS
A0A1D8PKX3	A0A1D8PKX3	1	1	1	tr|A0A1D8PKX3|A0A1D8PKX3_CANAL V-type proton ATPase subunit OS=Candida albicans (strain SC5314 / ATCC MYA-2876) OX=237561 GN=VMA6 PE=3 SV=1	1	1	1	1	1	1	0	1	0	1	1	1	1	1	0	1	0	1	1	1	1	1	0	1	0	1	1	1	5.5	5.5	5.5	40.189	348	348	0.0036058	3.2114	By MS/MS	By MS/MS		By matching		By matching	By matching	By MS/MS
A0A1D8PKY7	A0A1D8PKY7	4	4	4	tr|A0A1D8PKY7|A0A1D8PKY7_CANAL Histidine biosynthesis trifunctional protein OS=Candida albicans (strain SC5314 / ATCC MYA-2876) OX=237561 GN=HIS4 PE=3 SV=1	1	4	4	4	1	1	3	2	2	2	3	3	1	1	3	2	2	2	3	3	1	1	3	2	2	2	3	3	9.4	9.4	9.4	91.899	838	838	0	5.2214	By MS/MS	By MS/MS	By MS/MS	By matching	By matching	By matching	By MS/MS	By MS/MS
A0A1D8PKZ3	A0A1D8PKZ3	10	10	10	tr|A0A1D8PKZ3|A0A1D8PKZ3_CANAL ATP-dependent RNA helicase OS=Candida albicans (strain SC5314 / ATCC MYA-2876) OX=237561 GN=SUB2 PE=4 SV=1	1	10	10	10	9	9	8	10	9	9	7	10	9	9	8	10	9	9	7	10	9	9	8	10	9	9	7	10	31.9	31.9	31.9	49.145	433	433	0	35.804	By MS/MS	By MS/MS	By MS/MS	By MS/MS	By MS/MS	By MS/MS	By MS/MS	By MS/MS
A0A1D8PKZ7	A0A1D8PKZ7	3	3	3	tr|A0A1D8PKZ7|A0A1D8PKZ7_CANAL Pyrroline-5-carboxylate reductase OS=Candida albicans (strain SC5314 / ATCC MYA-2876) OX=237561 GN=PRO3 PE=3 SV=1	1	3	3	3	2	2	2	1	0	2	1	3	2	2	2	1	0	2	1	3	2	2	2	1	0	2	1	3	14.6	14.6	14.6	29.015	274	274	0	6.2241	By MS/MS	By MS/MS	By MS/MS	By matching		By matching	By MS/MS	By MS/MS
A0A1D8PKZ9	A0A1D8PKZ9	30	30	30	tr|A0A1D8PKZ9|A0A1D8PKZ9_CANAL ATP synthase subunit beta OS=Candida albicans (strain SC5314 / ATCC MYA-2876) OX=237561 GN=ATP2 PE=3 SV=1	1	30	30	30	28	28	27	27	27	27	24	28	28	28	27	27	27	27	24	28	28	28	27	27	27	27	24	28	83.9	83.9	83.9	53.942	504	504	0	259.12	By MS/MS	By MS/MS	By MS/MS	By MS/MS	By MS/MS	By MS/MS	By MS/MS	By MS/MS
A0A1D8PL02	A0A1D8PL02	5	5	5	tr|A0A1D8PL02|A0A1D8PL02_CANAL F1F0 ATP synthase subunit e OS=Candida albicans (strain SC5314 / ATCC MYA-2876) OX=237561 GN=orf19.5660.1 PE=4 SV=1	1	5	5	5	5	5	3	4	5	4	4	5	5	5	3	4	5	4	4	5	5	5	3	4	5	4	4	5	66.7	66.7	66.7	10.388	93	93	0	13.077	By MS/MS	By MS/MS	By matching	By MS/MS	By MS/MS	By MS/MS	By MS/MS	By MS/MS
A0A1D8PL12	A0A1D8PL12	3	3	3	tr|A0A1D8PL12|A0A1D8PL12_CANAL Uncharacterized protein OS=Candida albicans (strain SC5314 / ATCC MYA-2876) OX=237561 GN=orf19.5671 PE=4 SV=1	1	3	3	3	3	2	0	2	2	1	1	3	3	2	0	2	2	1	1	3	3	2	0	2	2	1	1	3	6	6	6	90.16	811	811	0	11.758	By MS/MS	By MS/MS		By MS/MS	By matching	By MS/MS	By matching	By MS/MS
A0A1D8PL14	A0A1D8PL14	15	15	15	tr|A0A1D8PL14|A0A1D8PL14_CANAL Ornithine-oxo-acid transaminase OS=Candida albicans (strain SC5314 / ATCC MYA-2876) OX=237561 GN=CAR2 PE=3 SV=1	1	15	15	15	14	14	11	8	7	12	8	10	14	14	11	8	7	12	8	10	14	14	11	8	7	12	8	10	50.9	50.9	50.9	47.349	436	436	0	42.789	By MS/MS	By MS/MS	By MS/MS	By MS/MS	By matching	By MS/MS	By MS/MS	By MS/MS
A0A1D8PL37	A0A1D8PL37	1	1	1	tr|A0A1D8PL37|A0A1D8PL37_CANAL Histidinol-phosphate transaminase OS=Candida albicans (strain SC5314 / ATCC MYA-2876) OX=237561 GN=HIS5 PE=3 SV=1	1	1	1	1	1	1	1	1	1	1	1	1	1	1	1	1	1	1	1	1	1	1	1	1	1	1	1	1	4.9	4.9	4.9	43.172	389	389	0.0046512	2.8384	By MS/MS	By MS/MS	By matching	By matching	By matching	By matching	By matching	By matching
A0A1D8PL61	A0A1D8PL61	2	2	2	tr|A0A1D8PL61|A0A1D8PL61_CANAL Midasin OS=Candida albicans (strain SC5314 / ATCC MYA-2876) OX=237561 GN=MDN1 PE=3 SV=1	1	2	2	2	1	1	1	0	1	1	1	1	1	1	1	0	1	1	1	1	1	1	1	0	1	1	1	1	0.6	0.6	0.6	572.44	5035	5035	0.0056497	2.5609	By matching	By matching	By MS/MS		By matching	By matching	By matching	By MS/MS
A0A1D8PL88	A0A1D8PL88	2	2	2	tr|A0A1D8PL88|A0A1D8PL88_CANAL Uncharacterized protein OS=Candida albicans (strain SC5314 / ATCC MYA-2876) OX=237561 GN=orf19.4656 PE=4 SV=1	1	2	2	2	1	0	1	2	0	1	1	1	1	0	1	2	0	1	1	1	1	0	1	2	0	1	1	1	2.8	2.8	2.8	73.015	632	632	0.0035928	3.1856	By matching		By MS/MS	By MS/MS		By MS/MS	By matching	By matching
A0A1D8PL99	A0A1D8PL99	10	10	10	tr|A0A1D8PL99|A0A1D8PL99_CANAL 40S ribosomal protein S6 OS=Candida albicans (strain SC5314 / ATCC MYA-2876) OX=237561 GN=RPS6A PE=3 SV=1	1	10	10	10	7	8	8	7	7	6	6	10	7	8	8	7	7	6	6	10	7	8	8	7	7	6	6	10	45.8	45.8	45.8	27.086	236	236	0	36.089	By MS/MS	By MS/MS	By MS/MS	By MS/MS	By MS/MS	By MS/MS	By MS/MS	By MS/MS
A0A1D8PLB7	A0A1D8PLB7	2	2	2	tr|A0A1D8PLB7|A0A1D8PLB7_CANAL Acetolactate synthase regulatory subunit OS=Candida albicans (strain SC5314 / ATCC MYA-2876) OX=237561 GN=ILV6 PE=4 SV=1	1	2	2	2	2	2	2	2	1	2	2	1	2	2	2	2	1	2	2	1	2	2	2	2	1	2	2	1	15.9	15.9	15.9	33.094	302	302	0	16.182	By MS/MS	By MS/MS	By MS/MS	By MS/MS	By MS/MS	By MS/MS	By MS/MS	By MS/MS
A0A1D8PLC6	A0A1D8PLC6	2	2	2	tr|A0A1D8PLC6|A0A1D8PLC6_CANAL Putative methyltransferase OS=Candida albicans (strain SC5314 / ATCC MYA-2876) OX=237561 GN=HRT2 PE=4 SV=1	1	2	2	2	2	2	2	1	2	2	1	2	2	2	2	1	2	2	1	2	2	2	2	1	2	2	1	2	9.7	9.7	9.7	52.698	452	452	0	4.6677	By MS/MS	By MS/MS	By MS/MS	By matching	By matching	By matching	By matching	By MS/MS
A0A1D8PLC9	A0A1D8PLC9	12	12	12	tr|A0A1D8PLC9|A0A1D8PLC9_CANAL 60S ribosomal protein L20 OS=Candida albicans (strain SC5314 / ATCC MYA-2876) OX=237561 GN=RPL20B PE=3 SV=1	1	12	12	12	8	9	9	9	11	6	8	9	8	9	9	9	11	6	8	9	8	9	9	9	11	6	8	9	64.5	64.5	64.5	20.338	172	172	0	31.254	By MS/MS	By MS/MS	By MS/MS	By MS/MS	By MS/MS	By MS/MS	By MS/MS	By MS/MS
A0A1D8PLD7;Q5AMN4	A0A1D8PLD7	13;3	13;3	13;3	tr|A0A1D8PLD7|A0A1D8PLD7_CANAL Uncharacterized protein OS=Candida albicans (strain SC5314 / ATCC MYA-2876) OX=237561 GN=orf19.4609 PE=4 SV=1	2	13	13	13	13	13	11	12	9	12	12	13	13	13	11	12	9	12	12	13	13	13	11	12	9	12	12	13	72.8	72.8	72.8	26.651	243	243;241	0	47.051	By MS/MS	By MS/MS	By MS/MS	By MS/MS	By MS/MS	By MS/MS	By MS/MS	By MS/MS
A0A1D8PLE6	A0A1D8PLE6	1	1	1	tr|A0A1D8PLE6|A0A1D8PLE6_CANAL Uncharacterized protein OS=Candida albicans (strain SC5314 / ATCC MYA-2876) OX=237561 GN=orf19.4639 PE=4 SV=1	1	1	1	1	1	1	1	1	0	1	1	1	1	1	1	1	0	1	1	1	1	1	1	1	0	1	1	1	8	8	8	25.261	224	224	0	4.4049	By MS/MS	By MS/MS	By matching	By matching		By MS/MS	By matching	By MS/MS
A0A1D8PLH1	A0A1D8PLH1	4	4	4	tr|A0A1D8PLH1|A0A1D8PLH1_CANAL Protein transporter OS=Candida albicans (strain SC5314 / ATCC MYA-2876) OX=237561 GN=TIM10 PE=4 SV=1	1	4	4	4	4	4	4	4	3	4	4	3	4	4	4	4	3	4	4	3	4	4	4	4	3	4	4	3	71.4	71.4	71.4	10.07	91	91	0	24.08	By MS/MS	By MS/MS	By MS/MS	By MS/MS	By MS/MS	By MS/MS	By MS/MS	By MS/MS
A0A1D8PLI2	A0A1D8PLI2	5	5	5	tr|A0A1D8PLI2|A0A1D8PLI2_CANAL Isopentenyl-diphosphate delta-isomerase OS=Candida albicans (strain SC5314 / ATCC MYA-2876) OX=237561 GN=IDI1 PE=4 SV=1	1	5	5	5	4	5	2	5	4	4	4	5	4	5	2	5	4	4	4	5	4	5	2	5	4	4	4	5	28.5	28.5	28.5	32.361	284	284	0	18.46	By MS/MS	By MS/MS	By matching	By MS/MS	By matching	By MS/MS	By MS/MS	By MS/MS
A0A1D8PLJ3	A0A1D8PLJ3	9	9	9	tr|A0A1D8PLJ3|A0A1D8PLJ3_CANAL Superoxide dismutase [Cu-Zn] OS=Candida albicans (strain SC5314 / ATCC MYA-2876) OX=237561 GN=SOD1 PE=3 SV=1	1	9	9	9	9	8	7	4	5	4	2	4	9	8	7	4	5	4	2	4	9	8	7	4	5	4	2	4	91.6	91.6	91.6	16.146	154	154	0	31.91	By MS/MS	By MS/MS	By MS/MS	By MS/MS	By MS/MS	By matching	By matching	By MS/MS
A0A1D8PLK1	A0A1D8PLK1	2	2	2	tr|A0A1D8PLK1|A0A1D8PLK1_CANAL Proteasome core particle subunit beta 6 OS=Candida albicans (strain SC5314 / ATCC MYA-2876) OX=237561 GN=orf19.2755 PE=4 SV=1	1	2	2	2	2	2	2	2	1	2	1	2	2	2	2	2	1	2	1	2	2	2	2	2	1	2	1	2	13.1	13.1	13.1	27.287	245	245	0	13.101	By MS/MS	By MS/MS	By MS/MS	By MS/MS	By matching	By MS/MS	By matching	By MS/MS
A0A1D8PLN9	A0A1D8PLN9	2	2	2	tr|A0A1D8PLN9|A0A1D8PLN9_CANAL Uncharacterized protein OS=Candida albicans (strain SC5314 / ATCC MYA-2876) OX=237561 GN=orf19.2710 PE=4 SV=1	1	2	2	2	1	1	0	2	0	2	1	1	1	1	0	2	0	2	1	1	1	1	0	2	0	2	1	1	18.2	18.2	18.2	24.621	214	214	0	5.3529	By MS/MS	By MS/MS		By matching		By MS/MS	By matching	By MS/MS
A0A1D8PLP3	A0A1D8PLP3	2	2	2	tr|A0A1D8PLP3|A0A1D8PLP3_CANAL Ubiquinol--cytochrome-c reductase subunit 9 OS=Candida albicans (strain SC5314 / ATCC MYA-2876) OX=237561 GN=QCR9 PE=4 SV=1	1	2	2	2	2	1	2	2	0	2	1	1	2	1	2	2	0	2	1	1	2	1	2	2	0	2	1	1	32.3	32.3	32.3	7.5094	65	65	0.0036364	3.3251	By MS/MS	By MS/MS	By MS/MS	By MS/MS		By MS/MS	By MS/MS	By MS/MS
A0A1D8PLR0	A0A1D8PLR0	5	5	5	tr|A0A1D8PLR0|A0A1D8PLR0_CANAL Rbt7p OS=Candida albicans (strain SC5314 / ATCC MYA-2876) OX=237561 GN=RBT7 PE=3 SV=1	1	5	5	5	2	1	0	5	3	4	4	4	2	1	0	5	3	4	4	4	2	1	0	5	3	4	4	4	17.5	17.5	17.5	36.858	325	325	0	14.441	By matching	By matching		By MS/MS	By matching	By MS/MS	By MS/MS	By MS/MS
A0A1D8PLR5	A0A1D8PLR5	1	1	1	tr|A0A1D8PLR5|A0A1D8PLR5_CANAL DNA-directed RNA polymerase core subunit OS=Candida albicans (strain SC5314 / ATCC MYA-2876) OX=237561 GN=orf19.2687.1 PE=3 SV=1	1	1	1	1	1	1	1	1	1	1	0	1	1	1	1	1	1	1	0	1	1	1	1	1	1	1	0	1	38.9	38.9	38.9	8.584	72	72	0	6.1449	By matching	By MS/MS	By MS/MS	By MS/MS	By matching	By MS/MS		By MS/MS
A0A1D8PLR7	A0A1D8PLR7	1	1	1	tr|A0A1D8PLR7|A0A1D8PLR7_CANAL NADPH--cytochrome P450 reductase OS=Candida albicans (strain SC5314 / ATCC MYA-2876) OX=237561 GN=NCP1 PE=3 SV=1	1	1	1	1	0	1	0	0	1	0	1	1	0	1	0	0	1	0	1	1	0	1	0	0	1	0	1	1	2.9	2.9	2.9	76.634	680	680	0	5.1344		By MS/MS			By matching		By matching	By MS/MS
A0A1D8PLW9	A0A1D8PLW9	3	3	3	tr|A0A1D8PLW9|A0A1D8PLW9_CANAL Uncharacterized protein OS=Candida albicans (strain SC5314 / ATCC MYA-2876) OX=237561 GN=orf19.1301 PE=4 SV=1	1	3	3	3	0	0	1	1	2	0	2	2	0	0	1	1	2	0	2	2	0	0	1	1	2	0	2	2	23.8	23.8	23.8	19.141	164	164	0	7.2133			By MS/MS	By matching	By matching		By matching	By MS/MS
A0A1D8PLY4	A0A1D8PLY4	31	31	31	tr|A0A1D8PLY4|A0A1D8PLY4_CANAL Pyruvate carboxylase OS=Candida albicans (strain SC5314 / ATCC MYA-2876) OX=237561 GN=PYC2 PE=4 SV=1	1	31	31	31	22	20	27	25	16	21	19	26	22	20	27	25	16	21	19	26	22	20	27	25	16	21	19	26	41.2	41.2	41.2	129.7	1177	1177	0	117.24	By MS/MS	By MS/MS	By MS/MS	By MS/MS	By MS/MS	By MS/MS	By MS/MS	By MS/MS
A0A1D8PM35	A0A1D8PM35	16	16	16	tr|A0A1D8PM35|A0A1D8PM35_CANAL Translation elongation factor 1 subunit beta OS=Candida albicans (strain SC5314 / ATCC MYA-2876) OX=237561 GN=EFB1 PE=3 SV=1	1	16	16	16	13	14	12	14	13	16	14	12	13	14	12	14	13	16	14	12	13	14	12	14	13	16	14	12	75.6	75.6	75.6	23.479	213	213	0	167.51	By MS/MS	By MS/MS	By MS/MS	By MS/MS	By MS/MS	By MS/MS	By MS/MS	By MS/MS
A0A1D8PM41	A0A1D8PM41	5	5	5	tr|A0A1D8PM41|A0A1D8PM41_CANAL Ribosomal 60S subunit protein L22B OS=Candida albicans (strain SC5314 / ATCC MYA-2876) OX=237561 GN=orf19.1409.1 PE=4 SV=1	1	5	5	5	3	3	4	3	4	3	3	4	3	3	4	3	4	3	3	4	3	3	4	3	4	3	3	4	43.5	43.5	43.5	14.089	124	124	0	26.325	By MS/MS	By MS/MS	By MS/MS	By MS/MS	By MS/MS	By MS/MS	By MS/MS	By MS/MS
A0A1D8PM53	A0A1D8PM53	6	6	6	tr|A0A1D8PM53|A0A1D8PM53_CANAL Reticulon-like protein OS=Candida albicans (strain SC5314 / ATCC MYA-2876) OX=237561 GN=orf19.3799 PE=4 SV=1	1	6	6	6	5	5	6	6	3	5	5	6	5	5	6	6	3	5	5	6	5	5	6	6	3	5	5	6	21.9	21.9	21.9	38.75	366	366	0	17.459	By MS/MS	By MS/MS	By MS/MS	By MS/MS	By matching	By MS/MS	By MS/MS	By MS/MS
A0A1D8PM60	A0A1D8PM60	1	1	1	tr|A0A1D8PM60|A0A1D8PM60_CANAL Uncharacterized protein OS=Candida albicans (strain SC5314 / ATCC MYA-2876) OX=237561 GN=orf19.3792 PE=4 SV=1	1	1	1	1	0	0	0	0	0	1	1	1	0	0	0	0	0	1	1	1	0	0	0	0	0	1	1	1	2.7	2.7	2.7	88.246	785	785	0.0077434	2.3809						By matching	By matching	By MS/MS
A0A1D8PM75	A0A1D8PM75	6	6	6	tr|A0A1D8PM75|A0A1D8PM75_CANAL Ribosomal 60S subunit protein L30 OS=Candida albicans (strain SC5314 / ATCC MYA-2876) OX=237561 GN=RPL30 PE=4 SV=1	1	6	6	6	5	4	6	5	3	3	4	6	5	4	6	5	3	3	4	6	5	4	6	5	3	3	4	6	57.5	57.5	57.5	11.505	106	106	0	43.363	By MS/MS	By MS/MS	By MS/MS	By MS/MS	By MS/MS	By MS/MS	By MS/MS	By MS/MS
A0A1D8PM81	A0A1D8PM81	3	3	3	tr|A0A1D8PM81|A0A1D8PM81_CANAL MICOS complex subunit MIC10 OS=Candida albicans (strain SC5314 / ATCC MYA-2876) OX=237561 GN=orf19.3782.2 PE=3 SV=1	1	3	3	3	3	3	2	2	2	2	2	3	3	3	2	2	2	2	2	3	3	3	2	2	2	2	2	3	47.1	47.1	47.1	9.3937	87	87	0	10.722	By MS/MS	By MS/MS	By matching	By MS/MS	By matching	By MS/MS	By matching	By MS/MS
A0A1D8PMA1	A0A1D8PMA1	9	9	9	tr|A0A1D8PMA1|A0A1D8PMA1_CANAL Saccharopine dehydrogenase [NAD(+), L-lysine-forming] OS=Candida albicans (strain SC5314 / ATCC MYA-2876) OX=237561 GN=LYS1 PE=3 SV=1	1	9	9	9	8	7	5	5	4	5	3	8	8	7	5	5	4	5	3	8	8	7	5	5	4	5	3	8	26.7	26.7	26.7	40.531	382	382	0	18.254	By MS/MS	By MS/MS	By MS/MS	By MS/MS	By MS/MS	By MS/MS	By MS/MS	By MS/MS
A0A1D8PMF8	A0A1D8PMF8	5	5	5	tr|A0A1D8PMF8|A0A1D8PMF8_CANAL Calmodulin OS=Candida albicans (strain SC5314 / ATCC MYA-2876) OX=237561 GN=CMD1 PE=4 SV=1	1	5	5	5	3	5	5	2	4	4	3	5	3	5	5	2	4	4	3	5	3	5	5	2	4	4	3	5	53.7	53.7	53.7	16.478	149	149	0	36.037	By MS/MS	By MS/MS	By MS/MS	By MS/MS	By MS/MS	By MS/MS	By MS/MS	By MS/MS
A0A1D8PMH6	A0A1D8PMH6	6	6	6	tr|A0A1D8PMH6|A0A1D8PMH6_CANAL Tryptophan synthase OS=Candida albicans (strain SC5314 / ATCC MYA-2876) OX=237561 GN=TRP5 PE=3 SV=1	1	6	6	6	4	4	3	3	3	3	3	5	4	4	3	3	3	3	3	5	4	4	3	3	3	3	3	5	15.7	15.7	15.7	76.072	702	702	0	14.625	By MS/MS	By MS/MS	By MS/MS	By MS/MS	By matching	By MS/MS	By matching	By MS/MS
A0A1D8PMH8	A0A1D8PMH8	33	33	33	tr|A0A1D8PMH8|A0A1D8PMH8_CANAL Glutamate dehydrogenase OS=Candida albicans (strain SC5314 / ATCC MYA-2876) OX=237561 GN=GDH3 PE=3 SV=1	1	33	33	33	29	28	24	28	26	31	25	27	29	28	24	28	26	31	25	27	29	28	24	28	26	31	25	27	85.7	85.7	85.7	49.577	456	456	0	126.81	By MS/MS	By MS/MS	By MS/MS	By MS/MS	By MS/MS	By MS/MS	By MS/MS	By MS/MS
A0A1D8PMJ7	A0A1D8PMJ7	1	1	1	tr|A0A1D8PMJ7|A0A1D8PMJ7_CANAL Chromatin DNA-binding EKC/KEOPS complex subunit OS=Candida albicans (strain SC5314 / ATCC MYA-2876) OX=237561 GN=orf19.2907.1 PE=4 SV=1	1	1	1	1	0	0	0	0	0	1	1	1	0	0	0	0	0	1	1	1	0	0	0	0	0	1	1	1	22.4	22.4	22.4	11.12	98	98	0.0036145	3.2417						By matching	By matching	By MS/MS
A0A1D8PMM1	A0A1D8PMM1	1	1	1	tr|A0A1D8PMM1|A0A1D8PMM1_CANAL DNA topoisomerase 2 OS=Candida albicans (strain SC5314 / ATCC MYA-2876) OX=237561 GN=TOP2 PE=3 SV=1	1	1	1	1	1	0	0	0	0	0	0	0	1	0	0	0	0	0	0	0	1	0	0	0	0	0	0	0	1.6	1.6	1.6	165.36	1461	1461	0.0097508	2.2353	By MS/MS
A0A1D8PMN9	A0A1D8PMN9	4	4	4	tr|A0A1D8PMN9|A0A1D8PMN9_CANAL Chaperonin-containing T-complex subunit OS=Candida albicans (strain SC5314 / ATCC MYA-2876) OX=237561 GN=CCT6 PE=3 SV=1	1	4	4	4	2	3	3	3	1	3	3	4	2	3	3	3	1	3	3	4	2	3	3	3	1	3	3	4	10.6	10.6	10.6	60.666	559	559	0	7.9963	By MS/MS	By MS/MS	By matching	By MS/MS	By matching	By matching	By MS/MS	By MS/MS
A0A1D8PMP0	A0A1D8PMP0	15	15	15	tr|A0A1D8PMP0|A0A1D8PMP0_CANAL Oye32p OS=Candida albicans (strain SC5314 / ATCC MYA-2876) OX=237561 GN=OYE32 PE=4 SV=1	1	15	15	15	10	11	7	12	9	13	13	13	10	11	7	12	9	13	13	13	10	11	7	12	9	13	13	13	60.4	60.4	60.4	47.516	432	432	0	41.897	By MS/MS	By MS/MS	By matching	By MS/MS	By MS/MS	By MS/MS	By MS/MS	By MS/MS
A0A1D8PMP1	A0A1D8PMP1	5	5	5	tr|A0A1D8PMP1|A0A1D8PMP1_CANAL Glycerol-3-phosphate dehydrogenase OS=Candida albicans (strain SC5314 / ATCC MYA-2876) OX=237561 GN=GUT2 PE=3 SV=1	1	5	5	5	3	4	1	3	1	3	2	3	3	4	1	3	1	3	2	3	3	4	1	3	1	3	2	3	9.8	9.8	9.8	72.459	650	650	0	8.5201	By MS/MS	By MS/MS	By matching	By MS/MS	By matching	By matching	By matching	By MS/MS
A0A1D8PMQ0	A0A1D8PMQ0	3	3	3	tr|A0A1D8PMQ0|A0A1D8PMQ0_CANAL Proteasome regulatory particle lid subunit OS=Candida albicans (strain SC5314 / ATCC MYA-2876) OX=237561 GN=orf19.3122.2 PE=4 SV=1	1	3	3	3	3	2	2	3	1	3	3	3	3	2	2	3	1	3	3	3	3	2	2	3	1	3	3	3	54.8	54.8	54.8	10.747	93	93	0	6.3159	By matching	By matching	By matching	By matching	By matching	By matching	By MS/MS	By MS/MS
A0A1D8PMQ4	A0A1D8PMQ4	4	4	4	tr|A0A1D8PMQ4|A0A1D8PMQ4_CANAL Proteasome regulatory particle base subunit OS=Candida albicans (strain SC5314 / ATCC MYA-2876) OX=237561 GN=RPT5 PE=3 SV=1	1	4	4	4	4	4	3	4	2	2	1	3	4	4	3	4	2	2	1	3	4	4	3	4	2	2	1	3	23	23	23	47.729	430	430	0	16.642	By MS/MS	By MS/MS	By MS/MS	By MS/MS	By matching	By MS/MS	By matching	By MS/MS
A0A1D8PMR2	A0A1D8PMR2	2	2	2	tr|A0A1D8PMR2|A0A1D8PMR2_CANAL Anthranilate phosphoribosyltransferase OS=Candida albicans (strain SC5314 / ATCC MYA-2876) OX=237561 GN=TRP4 PE=4 SV=1	1	2	2	2	2	2	2	2	1	1	1	2	2	2	2	2	1	1	1	2	2	2	2	2	1	1	1	2	11.7	11.7	11.7	39.481	369	369	0	9.3911	By MS/MS	By MS/MS	By MS/MS	By MS/MS	By matching	By MS/MS	By matching	By MS/MS
A0A1D8PMT6	A0A1D8PMT6	2	2	2	tr|A0A1D8PMT6|A0A1D8PMT6_CANAL Coatomer subunit epsilon OS=Candida albicans (strain SC5314 / ATCC MYA-2876) OX=237561 GN=orf19.5689 PE=3 SV=1	1	2	2	2	1	1	1	0	2	1	0	1	1	1	1	0	2	1	0	1	1	1	1	0	2	1	0	1	6.8	6.8	6.8	35.593	311	311	0.0056754	2.5945	By MS/MS	By MS/MS	By matching		By matching	By matching		By MS/MS
A0A1D8PMU2	A0A1D8PMU2	4	4	4	tr|A0A1D8PMU2|A0A1D8PMU2_CANAL Uncharacterized protein OS=Candida albicans (strain SC5314 / ATCC MYA-2876) OX=237561 GN=orf19.5686 PE=4 SV=1	1	4	4	4	3	4	3	3	3	4	2	3	3	4	3	3	3	4	2	3	3	4	3	3	3	4	2	3	40	40	40	22.873	200	200	0	13.5	By MS/MS	By MS/MS	By MS/MS	By MS/MS	By matching	By MS/MS	By matching	By MS/MS
A0A1D8PMU8	A0A1D8PMU8	4	4	4	tr|A0A1D8PMU8|A0A1D8PMU8_CANAL Importin subunit alpha OS=Candida albicans (strain SC5314 / ATCC MYA-2876) OX=237561 GN=orf19.5682 PE=3 SV=1	1	4	4	4	3	3	3	3	1	3	2	3	3	3	3	3	1	3	2	3	3	3	3	3	1	3	2	3	11.8	11.8	11.8	60.903	543	543	0	11.29	By MS/MS	By MS/MS	By MS/MS	By MS/MS	By matching	By MS/MS	By matching	By MS/MS
A0A1D8PMW6	A0A1D8PMW6	10	10	10	tr|A0A1D8PMW6|A0A1D8PMW6_CANAL Cofilin OS=Candida albicans (strain SC5314 / ATCC MYA-2876) OX=237561 GN=COF1 PE=3 SV=1	1	10	10	10	9	10	6	9	8	8	9	9	9	10	6	9	8	8	9	9	9	10	6	9	8	8	9	9	85.1	85.1	85.1	15.851	141	141	0	111.82	By MS/MS	By MS/MS	By MS/MS	By MS/MS	By MS/MS	By MS/MS	By MS/MS	By MS/MS
A0A1D8PN01	A0A1D8PN01	1	1	1	tr|A0A1D8PN01|A0A1D8PN01_CANAL Sam51p OS=Candida albicans (strain SC5314 / ATCC MYA-2876) OX=237561 GN=SAM51 PE=4 SV=1	1	1	1	1	1	1	1	0	0	1	1	0	1	1	1	0	0	1	1	0	1	1	1	0	0	1	1	0	5.5	5.5	5.5	57.403	508	508	0	4.3155	By MS/MS	By matching	By matching			By matching	By matching
A0A1D8PN45	A0A1D8PN45	3	3	3	tr|A0A1D8PN45|A0A1D8PN45_CANAL Dynamin-like GTPase OS=Candida albicans (strain SC5314 / ATCC MYA-2876) OX=237561 GN=VPS1 PE=3 SV=1	1	3	3	3	3	3	2	3	2	3	3	3	3	3	2	3	2	3	3	3	3	3	2	3	2	3	3	3	8.8	8.8	8.8	76.943	693	693	0	8.7949	By MS/MS	By MS/MS	By MS/MS	By MS/MS	By matching	By matching	By matching	By MS/MS
A0A1D8PN69	A0A1D8PN69	2	2	2	tr|A0A1D8PN69|A0A1D8PN69_CANAL Carboxypeptidase OS=Candida albicans (strain SC5314 / ATCC MYA-2876) OX=237561 GN=PRC2 PE=3 SV=1	1	2	2	2	0	0	0	0	0	0	0	2	0	0	0	0	0	0	0	2	0	0	0	0	0	0	0	2	4.8	4.8	4.8	56.302	498	498	0.0057737	2.7237								By MS/MS
A0A1D8PN83	A0A1D8PN83	8	8	8	tr|A0A1D8PN83|A0A1D8PN83_CANAL Ribosomal 40S subunit protein S11A OS=Candida albicans (strain SC5314 / ATCC MYA-2876) OX=237561 GN=orf19.4149.1 PE=3 SV=1	1	8	8	8	4	6	6	5	3	5	4	7	4	6	6	5	3	5	4	7	4	6	6	5	3	5	4	7	55.5	55.5	55.5	17.6	155	155	0	23.742	By MS/MS	By MS/MS	By MS/MS	By MS/MS	By MS/MS	By MS/MS	By MS/MS	By MS/MS
A0A1D8PN90	A0A1D8PN90	11	11	11	tr|A0A1D8PN90|A0A1D8PN90_CANAL Hsp90 cochaperone OS=Candida albicans (strain SC5314 / ATCC MYA-2876) OX=237561 GN=STI1 PE=4 SV=1	1	11	11	11	8	9	5	6	6	11	6	9	8	9	5	6	6	11	6	9	8	9	5	6	6	11	6	9	31.2	31.2	31.2	65.949	589	589	0	48.432	By MS/MS	By MS/MS	By MS/MS	By MS/MS	By MS/MS	By MS/MS	By MS/MS	By MS/MS
A0A1D8PNA8	A0A1D8PNA8	3	3	3	tr|A0A1D8PNA8|A0A1D8PNA8_CANAL Proteasome regulatory particle lid subunit OS=Candida albicans (strain SC5314 / ATCC MYA-2876) OX=237561 GN=RPN8 PE=4 SV=1	1	3	3	3	1	1	1	0	1	1	1	2	1	1	1	0	1	1	1	2	1	1	1	0	1	1	1	2	17	17	17	36.726	330	330	0	6.849	By matching	By MS/MS	By matching		By matching	By MS/MS	By MS/MS	By MS/MS
A0A1D8PNA9	A0A1D8PNA9	2	2	2	tr|A0A1D8PNA9|A0A1D8PNA9_CANAL Uncharacterized protein OS=Candida albicans (strain SC5314 / ATCC MYA-2876) OX=237561 GN=orf19.3170 PE=4 SV=1	1	2	2	2	0	0	1	1	1	0	0	1	0	0	1	1	1	0	0	1	0	0	1	1	1	0	0	1	4.3	4.3	4.3	82.711	728	728	0.0047114	2.9769			By matching	By MS/MS	By MS/MS			By MS/MS
A0A1D8PNB1	A0A1D8PNB1	2	2	2	tr|A0A1D8PNB1|A0A1D8PNB1_CANAL Uncharacterized protein OS=Candida albicans (strain SC5314 / ATCC MYA-2876) OX=237561 GN=orf19.3183 PE=4 SV=1	1	2	2	2	2	1	1	2	1	2	2	2	2	1	1	2	1	2	2	2	2	1	1	2	1	2	2	2	14.3	14.3	14.3	24.345	224	224	0	4.6098	By MS/MS	By MS/MS	By matching	By matching	By matching	By matching	By matching	By matching
A0A1D8PNC7	A0A1D8PNC7	11	11	11	tr|A0A1D8PNC7|A0A1D8PNC7_CANAL Hsp12p OS=Candida albicans (strain SC5314 / ATCC MYA-2876) OX=237561 GN=HSP12 PE=4 SV=1	1	11	11	11	8	8	10	11	8	9	7	9	8	8	10	11	8	9	7	9	8	8	10	11	8	9	7	9	80.3	80.3	80.3	13.324	127	127	0	140.32	By MS/MS	By MS/MS	By MS/MS	By MS/MS	By MS/MS	By MS/MS	By MS/MS	By MS/MS
A0A1D8PNC8	A0A1D8PNC8	1	1	1	tr|A0A1D8PNC8|A0A1D8PNC8_CANAL Proteasome subunit beta OS=Candida albicans (strain SC5314 / ATCC MYA-2876) OX=237561 GN=orf19.4230 PE=3 SV=1	1	1	1	1	1	0	1	1	1	0	1	1	1	0	1	1	1	0	1	1	1	0	1	1	1	0	1	1	10.1	10.1	10.1	31.527	278	278	0.0057013	2.6527	By MS/MS		By MS/MS	By MS/MS	By matching		By matching	By matching
A0A1D8PND4	A0A1D8PND4	2	2	2	tr|A0A1D8PND4|A0A1D8PND4_CANAL Mitochondrial 37S ribosomal protein YMR31 OS=Candida albicans (strain SC5314 / ATCC MYA-2876) OX=237561 GN=orf19.4225.1 PE=4 SV=1	1	2	2	2	1	1	0	2	1	2	0	2	1	1	0	2	1	2	0	2	1	1	0	2	1	2	0	2	54.6	54.6	54.6	10.563	97	97	0.0035757	3.1444	By matching	By MS/MS		By MS/MS	By matching	By MS/MS		By MS/MS
A0A1D8PND9	A0A1D8PND9	1	1	1	tr|A0A1D8PND9|A0A1D8PND9_CANAL Coatomer subunit delta OS=Candida albicans (strain SC5314 / ATCC MYA-2876) OX=237561 GN=RET2 PE=3 SV=1	1	1	1	1	0	0	1	1	1	1	1	1	0	0	1	1	1	1	1	1	0	0	1	1	1	1	1	1	4	4	4	62.832	573	573	0.0036765	3.522			By MS/MS	By MS/MS	By matching	By MS/MS	By matching	By MS/MS
A0A1D8PNE5	A0A1D8PNE5	8	8	8	tr|A0A1D8PNE5|A0A1D8PNE5_CANAL Uncharacterized protein OS=Candida albicans (strain SC5314 / ATCC MYA-2876) OX=237561 GN=orf19.4246 PE=4 SV=1	1	8	8	8	4	4	3	2	2	6	1	3	4	4	3	2	2	6	1	3	4	4	3	2	2	6	1	3	21.4	21.4	21.4	66.318	597	597	0	23.744	By MS/MS	By MS/MS	By MS/MS	By MS/MS	By matching	By MS/MS	By MS/MS	By MS/MS
A0A1D8PNF5	A0A1D8PNF5	6	6	6	tr|A0A1D8PNF5|A0A1D8PNF5_CANAL Translation initiation factor eIF5 OS=Candida albicans (strain SC5314 / ATCC MYA-2876) OX=237561 GN=TIF5 PE=4 SV=1	1	6	6	6	6	6	3	5	4	6	6	5	6	6	3	5	4	6	6	5	6	6	3	5	4	6	6	5	29.5	29.5	29.5	46.64	420	420	0	13.749	By MS/MS	By matching	By MS/MS	By MS/MS	By matching	By MS/MS	By matching	By MS/MS
A0A1D8PNG9	A0A1D8PNG9	7	7	7	tr|A0A1D8PNG9|A0A1D8PNG9_CANAL Threonine synthase OS=Candida albicans (strain SC5314 / ATCC MYA-2876) OX=237561 GN=THR4 PE=4 SV=1	1	7	7	7	3	4	6	5	4	6	3	6	3	4	6	5	4	6	3	6	3	4	6	5	4	6	3	6	22.9	22.9	22.9	57.688	510	510	0	22.136	By MS/MS	By MS/MS	By MS/MS	By MS/MS	By MS/MS	By MS/MS	By matching	By MS/MS
A0A1D8PNK3	A0A1D8PNK3	14	14	14	tr|A0A1D8PNK3|A0A1D8PNK3_CANAL Trifunctional aldehyde reductase/xylose reductase/glucose 1-dehydrogenase (NADP(+)) OS=Candida albicans (strain SC5314 / ATCC MYA-2876) OX=237561 GN=GRE3 PE=4 SV=1	1	14	14	14	9	14	9	11	8	11	10	13	9	14	9	11	8	11	10	13	9	14	9	11	8	11	10	13	57.4	57.4	57.4	42.383	371	371	0	69.257	By MS/MS	By MS/MS	By MS/MS	By MS/MS	By MS/MS	By MS/MS	By MS/MS	By MS/MS
A0A1D8PNN8	A0A1D8PNN8	19	10	10	tr|A0A1D8PNN8|A0A1D8PNN8_CANAL Cam1-1p OS=Candida albicans (strain SC5314 / ATCC MYA-2876) OX=237561 GN=CAM1-1 PE=4 SV=1	1	19	10	10	14	14	15	14	10	15	12	16	8	7	8	8	5	8	5	9	8	7	8	8	5	8	5	9	59.1	33.3	33.3	47.466	418	418	0	31.697	By MS/MS	By MS/MS	By MS/MS	By MS/MS	By matching	By MS/MS	By matching	By MS/MS
A0A1D8PNP9	A0A1D8PNP9	2	2	2	tr|A0A1D8PNP9|A0A1D8PNP9_CANAL Sm-like protein OS=Candida albicans (strain SC5314 / ATCC MYA-2876) OX=237561 GN=orf19.2639.1 PE=4 SV=1	1	2	2	2	1	1	1	1	2	2	2	1	1	1	1	1	2	2	2	1	1	1	1	1	2	2	2	1	31.7	31.7	31.7	14.171	123	123	0.0047004	2.9588	By matching	By MS/MS	By matching	By MS/MS	By matching	By MS/MS	By matching	By matching
A0A1D8PNQ6	A0A1D8PNQ6	5	5	5	tr|A0A1D8PNQ6|A0A1D8PNQ6_CANAL Ribosomal 40S subunit protein S25B OS=Candida albicans (strain SC5314 / ATCC MYA-2876) OX=237561 GN=RPS25B PE=4 SV=1	1	5	5	5	3	3	5	4	4	4	4	4	3	3	5	4	4	4	4	4	3	3	5	4	4	4	4	4	52.4	52.4	52.4	11.609	105	105	0	13.033	By MS/MS	By MS/MS	By MS/MS	By MS/MS	By MS/MS	By MS/MS	By MS/MS	By MS/MS
A0A1D8PNY6	A0A1D8PNY6	2	2	2	tr|A0A1D8PNY6|A0A1D8PNY6_CANAL Sfc1p OS=Candida albicans (strain SC5314 / ATCC MYA-2876) OX=237561 GN=SFC1 PE=3 SV=1	1	2	2	2	2	2	1	1	0	1	0	0	2	2	1	1	0	1	0	0	2	2	1	1	0	1	0	0	16.5	16.5	16.5	33.147	303	303	0	8.8795	By MS/MS	By MS/MS	By matching	By matching		By matching
A0A1D8PP00	A0A1D8PP00	3	3	3	tr|A0A1D8PP00|A0A1D8PP00_CANAL Arginase OS=Candida albicans (strain SC5314 / ATCC MYA-2876) OX=237561 GN=CAR1 PE=3 SV=1	1	3	3	3	1	1	1	1	0	3	2	1	1	1	1	1	0	3	2	1	1	1	1	1	0	3	2	1	10.4	10.4	10.4	34.329	317	317	0	4.547	By matching	By MS/MS	By MS/MS	By matching		By MS/MS	By MS/MS	By matching
A0A1D8PP03	A0A1D8PP03	1	1	1	tr|A0A1D8PP03|A0A1D8PP03_CANAL Uncharacterized protein OS=Candida albicans (strain SC5314 / ATCC MYA-2876) OX=237561 GN=orf19.3932.1 PE=4 SV=1	1	1	1	1	0	0	1	1	1	1	1	1	0	0	1	1	1	1	1	1	0	0	1	1	1	1	1	1	23.6	23.6	23.6	9.6517	89	89	0	5.8925			By matching	By matching	By matching	By matching	By matching	By MS/MS
A0A1D8PP14	A0A1D8PP14	2	2	2	tr|A0A1D8PP14|A0A1D8PP14_CANAL Ribosomal 60S subunit protein L43A OS=Candida albicans (strain SC5314 / ATCC MYA-2876) OX=237561 GN=RPL43A PE=3 SV=1	1	2	2	2	2	2	2	2	1	2	2	2	2	2	2	2	1	2	2	2	2	2	2	2	1	2	2	2	20.7	20.7	20.7	10.115	92	92	0	13.215	By MS/MS	By MS/MS	By MS/MS	By MS/MS	By MS/MS	By MS/MS	By MS/MS	By MS/MS
A0A1D8PP21	A0A1D8PP21	5	5	5	tr|A0A1D8PP21|A0A1D8PP21_CANAL Methionine--tRNA ligase OS=Candida albicans (strain SC5314 / ATCC MYA-2876) OX=237561 GN=MES1 PE=3 SV=1	1	5	5	5	2	2	3	3	3	3	2	5	2	2	3	3	3	3	2	5	2	2	3	3	3	3	2	5	11.9	11.9	11.9	84.963	748	748	0	18.376	By MS/MS	By MS/MS	By MS/MS	By MS/MS	By matching	By MS/MS	By matching	By MS/MS
A0A1D8PP23	A0A1D8PP23	1	1	1	tr|A0A1D8PP23|A0A1D8PP23_CANAL Uncharacterized protein OS=Candida albicans (strain SC5314 / ATCC MYA-2876) OX=237561 GN=orf19.3954.1 PE=4 SV=1	1	1	1	1	0	1	0	1	1	1	1	1	0	1	0	1	1	1	1	1	0	1	0	1	1	1	1	1	17.9	17.9	17.9	9.1494	78	78	0.00123	3.5601		By MS/MS		By MS/MS	By matching	By MS/MS	By matching	By MS/MS
A0A1D8PP43	A0A1D8PP43	29	29	24	tr|A0A1D8PP43|A0A1D8PP43_CANAL Adh1p OS=Candida albicans (strain SC5314 / ATCC MYA-2876) OX=237561 GN=ADH1 PE=3 SV=1	1	29	29	24	24	26	21	24	24	24	22	26	24	26	21	24	24	24	22	26	19	21	17	21	20	21	18	21	75.7	75.7	63.7	36.909	350	350	0	323.31	By MS/MS	By MS/MS	By MS/MS	By MS/MS	By MS/MS	By MS/MS	By MS/MS	By MS/MS
A0A1D8PP59	A0A1D8PP59	16	16	16	tr|A0A1D8PP59|A0A1D8PP59_CANAL Ubiquinol--cytochrome-c reductase subunit OS=Candida albicans (strain SC5314 / ATCC MYA-2876) OX=237561 GN=orf19.4016 PE=4 SV=1	1	16	16	16	15	14	12	14	13	13	11	14	15	14	12	14	13	13	11	14	15	14	12	14	13	13	11	14	60.6	60.6	60.6	47.944	439	439	0	98.136	By MS/MS	By MS/MS	By MS/MS	By MS/MS	By MS/MS	By MS/MS	By MS/MS	By MS/MS
A0A1D8PP67	A0A1D8PP67	3	3	3	tr|A0A1D8PP67|A0A1D8PP67_CANAL Riboflavin synthase OS=Candida albicans (strain SC5314 / ATCC MYA-2876) OX=237561 GN=RIB5 PE=4 SV=1	1	3	3	3	3	3	3	3	2	3	2	3	3	3	3	3	2	3	2	3	3	3	3	3	2	3	2	3	15.2	15.2	15.2	25.753	237	237	0	6.4526	By MS/MS	By MS/MS	By matching	By MS/MS	By matching	By MS/MS	By MS/MS	By MS/MS
A0A1D8PP77	A0A1D8PP77	3	3	3	tr|A0A1D8PP77|A0A1D8PP77_CANAL Proteasome regulatory particle lid subunit OS=Candida albicans (strain SC5314 / ATCC MYA-2876) OX=237561 GN=RPN5 PE=4 SV=1	1	3	3	3	3	3	3	2	2	2	1	3	3	3	3	2	2	2	1	3	3	3	3	2	2	2	1	3	15.5	15.5	15.5	53.294	458	458	0	18.501	By MS/MS	By MS/MS	By MS/MS	By MS/MS	By matching	By MS/MS	By MS/MS	By MS/MS
A0A1D8PPA5	A0A1D8PPA5	3	3	3	tr|A0A1D8PPA5|A0A1D8PPA5_CANAL Het1p OS=Candida albicans (strain SC5314 / ATCC MYA-2876) OX=237561 GN=HET1 PE=4 SV=1	1	3	3	3	3	3	2	2	2	3	2	3	3	3	2	2	2	3	2	3	3	3	2	2	2	3	2	3	22.8	22.8	22.8	21.804	197	197	0	14.309	By MS/MS	By MS/MS	By MS/MS	By MS/MS	By matching	By MS/MS	By MS/MS	By MS/MS
A0A1D8PPB1	A0A1D8PPB1	4	4	4	tr|A0A1D8PPB1|A0A1D8PPB1_CANAL Ardp OS=Candida albicans (strain SC5314 / ATCC MYA-2876) OX=237561 GN=ARD PE=4 SV=1	1	4	4	4	3	3	3	3	3	4	2	3	3	3	3	3	3	4	2	3	3	3	3	3	3	4	2	3	19.6	19.6	19.6	30.673	281	281	0	14.459	By MS/MS	By MS/MS	By matching	By MS/MS	By matching	By MS/MS	By matching	By MS/MS
A0A1D8PPE0	A0A1D8PPE0	6	6	6	tr|A0A1D8PPE0|A0A1D8PPE0_CANAL Ribosomal 40S subunit protein S13 OS=Candida albicans (strain SC5314 / ATCC MYA-2876) OX=237561 GN=RPS13 PE=3 SV=1	1	6	6	6	5	6	5	6	6	6	4	6	5	6	5	6	6	6	4	6	5	6	5	6	6	6	4	6	39.1	39.1	39.1	16.946	151	151	0	20.435	By MS/MS	By MS/MS	By MS/MS	By MS/MS	By MS/MS	By MS/MS	By MS/MS	By MS/MS
A0A1D8PPG2	A0A1D8PPG2	2	2	2	tr|A0A1D8PPG2|A0A1D8PPG2_CANAL Uncharacterized protein OS=Candida albicans (strain SC5314 / ATCC MYA-2876) OX=237561 GN=orf19.4193 PE=4 SV=1	1	2	2	2	1	1	1	1	0	2	1	1	1	1	1	1	0	2	1	1	1	1	1	1	0	2	1	1	32.4	32.4	32.4	15.684	136	136	0	5.1591	By MS/MS	By matching	By matching	By MS/MS		By MS/MS	By matching	By MS/MS
A0A1D8PPG7	A0A1D8PPG7	20	20	20	tr|A0A1D8PPG7|A0A1D8PPG7_CANAL Ketol-acid reductoisomerase, mitochondrial OS=Candida albicans (strain SC5314 / ATCC MYA-2876) OX=237561 GN=ILV5 PE=3 SV=1	1	20	20	20	18	15	16	16	14	18	14	13	18	15	16	16	14	18	14	13	18	15	16	16	14	18	14	13	72.2	72.2	72.2	44.848	400	400	0	136.66	By MS/MS	By MS/MS	By MS/MS	By MS/MS	By MS/MS	By MS/MS	By MS/MS	By MS/MS
A0A1D8PPH3	A0A1D8PPH3	3	3	3	tr|A0A1D8PPH3|A0A1D8PPH3_CANAL Uncharacterized protein OS=Candida albicans (strain SC5314 / ATCC MYA-2876) OX=237561 GN=orf19.92 PE=4 SV=1	1	3	3	3	3	3	3	2	2	2	3	3	3	3	3	2	2	2	3	3	3	3	3	2	2	2	3	3	11.9	11.9	11.9	99.925	896	896	0	20.051	By MS/MS	By MS/MS	By matching	By MS/MS	By matching	By MS/MS	By matching	By MS/MS
A0A1D8PPI6	A0A1D8PPI6	5	5	5	tr|A0A1D8PPI6|A0A1D8PPI6_CANAL Cip1p OS=Candida albicans (strain SC5314 / ATCC MYA-2876) OX=237561 GN=CIP1 PE=4 SV=1	1	5	5	5	4	3	4	3	2	3	3	3	4	3	4	3	2	3	3	3	4	3	4	3	2	3	3	3	38.5	38.5	38.5	33.036	299	299	0	11.699	By MS/MS	By MS/MS	By MS/MS	By matching	By matching	By MS/MS	By MS/MS	By MS/MS
A0A1D8PPK1;A0A1D8PPM9;A0A1D8PPM0	A0A1D8PPK1	17;2;1	17;2;1	16;1;1	tr|A0A1D8PPK1|A0A1D8PPK1_CANAL Ebp1p OS=Candida albicans (strain SC5314 / ATCC MYA-2876) OX=237561 GN=EBP1 PE=4 SV=1	3	17	17	16	13	15	8	12	13	13	11	16	13	15	8	12	13	13	11	16	12	14	7	12	13	13	11	16	61.4	61.4	58.5	46.088	407	407;406;403	0	67.433	By MS/MS	By MS/MS	By MS/MS	By MS/MS	By MS/MS	By MS/MS	By MS/MS	By MS/MS
A0A1D8PPN6	A0A1D8PPN6	4	4	4	tr|A0A1D8PPN6|A0A1D8PPN6_CANAL Ribosomal 60S subunit protein L32 OS=Candida albicans (strain SC5314 / ATCC MYA-2876) OX=237561 GN=RPL32 PE=4 SV=1	1	4	4	4	4	3	3	3	4	4	4	3	4	3	3	3	4	4	4	3	4	3	3	3	4	4	4	3	26	26	26	14.956	131	131	0	25.179	By MS/MS	By MS/MS	By MS/MS	By MS/MS	By MS/MS	By MS/MS	By MS/MS	By MS/MS
A0A1D8PPR4	A0A1D8PPR4	3	3	3	tr|A0A1D8PPR4|A0A1D8PPR4_CANAL Yhm1p OS=Candida albicans (strain SC5314 / ATCC MYA-2876) OX=237561 GN=YHM1 PE=3 SV=1	1	3	3	3	0	1	1	1	0	1	0	1	0	1	1	1	0	1	0	1	0	1	1	1	0	1	0	1	16.1	16.1	16.1	33.191	304	304	0	5.7571		By MS/MS	By MS/MS	By MS/MS		By matching		By MS/MS
A0A1D8PPR5	A0A1D8PPR5	5	5	5	tr|A0A1D8PPR5|A0A1D8PPR5_CANAL Hch1p OS=Candida albicans (strain SC5314 / ATCC MYA-2876) OX=237561 GN=HCH1 PE=4 SV=1	1	5	5	5	3	4	3	3	2	5	4	5	3	4	3	3	2	5	4	5	3	4	3	3	2	5	4	5	35.5	35.5	35.5	17.688	152	152	0	11.059	By MS/MS	By MS/MS	By MS/MS	By MS/MS	By matching	By MS/MS	By MS/MS	By MS/MS
A0A1D8PPS1	A0A1D8PPS1	5	5	5	tr|A0A1D8PPS1|A0A1D8PPS1_CANAL Ribosomal 60S subunit protein L25 OS=Candida albicans (strain SC5314 / ATCC MYA-2876) OX=237561 GN=RPL25 PE=3 SV=1	1	5	5	5	3	3	4	4	5	2	4	4	3	3	4	4	5	2	4	4	3	3	4	4	5	2	4	4	43	43	43	15.842	142	142	0	15.768	By MS/MS	By MS/MS	By MS/MS	By MS/MS	By MS/MS	By MS/MS	By MS/MS	By MS/MS
A0A1D8PPS9	A0A1D8PPS9	10	10	10	tr|A0A1D8PPS9|A0A1D8PPS9_CANAL Clathrin heavy chain (Fragment) OS=Candida albicans (strain SC5314 / ATCC MYA-2876) OX=237561 GN=CHC1 PE=4 SV=1	1	10	10	10	8	8	6	7	7	6	7	9	8	8	6	7	7	6	7	9	8	8	6	7	7	6	7	9	10.2	10.2	10.2	188.4	1660	1660	0	29.983	By MS/MS	By MS/MS	By MS/MS	By MS/MS	By matching	By MS/MS	By MS/MS	By MS/MS
A0A1D8PPT5	A0A1D8PPT5	8	8	8	tr|A0A1D8PPT5|A0A1D8PPT5_CANAL Ribosomal 60S subunit protein L23B OS=Candida albicans (strain SC5314 / ATCC MYA-2876) OX=237561 GN=RPL23A PE=3 SV=1	1	8	8	8	7	6	6	7	4	6	5	6	7	6	6	7	4	6	5	6	7	6	6	7	4	6	5	6	52.6	52.6	52.6	14.474	137	137	0	30.743	By MS/MS	By MS/MS	By MS/MS	By MS/MS	By MS/MS	By MS/MS	By MS/MS	By MS/MS
A0A1D8PPV6	A0A1D8PPV6	1	1	1	tr|A0A1D8PPV6|A0A1D8PPV6_CANAL Uncharacterized protein OS=Candida albicans (strain SC5314 / ATCC MYA-2876) OX=237561 GN=orf19.3475 PE=4 SV=1	1	1	1	1	1	1	1	0	1	1	1	1	1	1	1	0	1	1	1	1	1	1	1	0	1	1	1	1	10.2	10.2	10.2	19.652	186	186	0.0012407	3.6701	By MS/MS	By MS/MS	By matching		By matching	By MS/MS	By matching	By MS/MS
A0A1D8PPW9	A0A1D8PPW9	4	4	4	tr|A0A1D8PPW9|A0A1D8PPW9_CANAL Aminomethyltransferase OS=Candida albicans (strain SC5314 / ATCC MYA-2876) OX=237561 GN=GCV1 PE=3 SV=1	1	4	4	4	4	4	3	3	3	4	1	2	4	4	3	3	3	4	1	2	4	4	3	3	3	4	1	2	12.7	12.7	12.7	43.767	394	394	0	7.3476	By MS/MS	By MS/MS	By matching	By matching	By matching	By MS/MS	By matching	By MS/MS
A0A1D8PPX6	A0A1D8PPX6	12	12	12	tr|A0A1D8PPX6|A0A1D8PPX6_CANAL Uncharacterized protein OS=Candida albicans (strain SC5314 / ATCC MYA-2876) OX=237561 GN=orf19.5525 PE=4 SV=1	1	12	12	12	9	9	10	9	7	7	7	10	9	9	10	9	7	7	7	10	9	9	10	9	7	7	7	10	55.7	55.7	55.7	37.748	348	348	0	60.491	By MS/MS	By MS/MS	By MS/MS	By MS/MS	By MS/MS	By MS/MS	By MS/MS	By MS/MS
A0A1D8PPY8	A0A1D8PPY8	9	9	9	tr|A0A1D8PPY8|A0A1D8PPY8_CANAL Fimbrin OS=Candida albicans (strain SC5314 / ATCC MYA-2876) OX=237561 GN=SAC6 PE=4 SV=1	1	9	9	9	7	8	5	6	8	5	2	8	7	8	5	6	8	5	2	8	7	8	5	6	8	5	2	8	23.6	23.6	23.6	72.036	647	647	0	34.778	By MS/MS	By MS/MS	By MS/MS	By MS/MS	By MS/MS	By MS/MS	By MS/MS	By MS/MS
A0A1D8PQ26	A0A1D8PQ26	15	15	15	tr|A0A1D8PQ26|A0A1D8PQ26_CANAL Adenosine kinase OS=Candida albicans (strain SC5314 / ATCC MYA-2876) OX=237561 GN=ADO1 PE=4 SV=1	1	15	15	15	12	12	10	13	9	9	10	8	12	12	10	13	9	9	10	8	12	12	10	13	9	9	10	8	74.9	74.9	74.9	38.254	347	347	0	38.91	By MS/MS	By MS/MS	By MS/MS	By MS/MS	By MS/MS	By MS/MS	By MS/MS	By MS/MS
A0A1D8PQ38	A0A1D8PQ38	4	4	4	tr|A0A1D8PQ38|A0A1D8PQ38_CANAL Uncharacterized protein OS=Candida albicans (strain SC5314 / ATCC MYA-2876) OX=237561 GN=orf19.5597.1 PE=4 SV=1	1	4	4	4	4	2	2	3	3	3	3	2	4	2	2	3	3	3	3	2	4	2	2	3	3	3	3	2	60.3	60.3	60.3	6.7477	63	63	0	11.017	By MS/MS	By MS/MS	By MS/MS	By MS/MS	By MS/MS	By MS/MS	By MS/MS	By MS/MS
A0A1D8PQ54	A0A1D8PQ54	6	6	6	tr|A0A1D8PQ54|A0A1D8PQ54_CANAL Uncharacterized protein OS=Candida albicans (strain SC5314 / ATCC MYA-2876) OX=237561 GN=orf19.5620 PE=4 SV=1	1	6	6	6	4	5	5	4	4	3	4	5	4	5	5	4	4	3	4	5	4	5	5	4	4	3	4	5	33	33	33	33.653	309	309	0	22.934	By MS/MS	By MS/MS	By MS/MS	By MS/MS	By matching	By MS/MS	By MS/MS	By MS/MS
A0A1D8PQ55	A0A1D8PQ55	4	4	4	tr|A0A1D8PQ55|A0A1D8PQ55_CANAL Uncharacterized protein OS=Candida albicans (strain SC5314 / ATCC MYA-2876) OX=237561 GN=orf19.5627 PE=4 SV=1	1	4	4	4	4	3	4	3	3	2	3	4	4	3	4	3	3	2	3	4	4	3	4	3	3	2	3	4	17.4	17.4	17.4	40.626	368	368	0	20.644	By MS/MS	By MS/MS	By MS/MS	By MS/MS	By matching	By MS/MS	By MS/MS	By MS/MS
A0A1D8PQ57	A0A1D8PQ57	2	2	2	tr|A0A1D8PQ57|A0A1D8PQ57_CANAL Bifunctional AP-4-A phosphorylase/ADP sulfurylase OS=Candida albicans (strain SC5314 / ATCC MYA-2876) OX=237561 GN=APA2 PE=4 SV=1	1	2	2	2	1	2	2	2	1	2	1	2	1	2	2	2	1	2	1	2	1	2	2	2	1	2	1	2	11.2	11.2	11.2	42.003	366	366	0	10.328	By MS/MS	By MS/MS	By matching	By matching	By matching	By MS/MS	By matching	By MS/MS
A0A1D8PQ59	A0A1D8PQ59	4	4	4	tr|A0A1D8PQ59|A0A1D8PQ59_CANAL 1,4-alpha-glucan branching enzyme OS=Candida albicans (strain SC5314 / ATCC MYA-2876) OX=237561 GN=GLC3 PE=4 SV=1	1	4	4	4	4	4	2	4	3	3	2	3	4	4	2	4	3	3	2	3	4	4	2	4	3	3	2	3	10.5	10.5	10.5	78.618	684	684	0	16.822	By MS/MS	By MS/MS	By MS/MS	By MS/MS	By matching	By MS/MS	By MS/MS	By MS/MS
A0A1D8PQ94	A0A1D8PQ94	5	5	5	tr|A0A1D8PQ94|A0A1D8PQ94_CANAL Hsp90 cochaperone OS=Candida albicans (strain SC5314 / ATCC MYA-2876) OX=237561 GN=SBA1 PE=4 SV=1	1	5	5	5	4	5	4	4	3	5	5	5	4	5	4	4	3	5	5	5	4	5	4	4	3	5	5	5	33	33	33	23.871	221	221	0	30.915	By MS/MS	By MS/MS	By MS/MS	By MS/MS	By MS/MS	By MS/MS	By MS/MS	By MS/MS
A0A1D8PQB4	A0A1D8PQB4	2	2	2	tr|A0A1D8PQB4|A0A1D8PQB4_CANAL Dipeptidyl peptidase 3 OS=Candida albicans (strain SC5314 / ATCC MYA-2876) OX=237561 GN=orf19.5773 PE=3 SV=1	1	2	2	2	2	2	2	2	2	2	1	2	2	2	2	2	2	2	1	2	2	2	2	2	2	2	1	2	6	6	6	79.825	700	700	0	24.384	By MS/MS	By MS/MS	By MS/MS	By MS/MS	By matching	By MS/MS	By matching	By MS/MS
A0A1D8PQB9	A0A1D8PQB9	1	1	1	sp|A0A1D8PQB9|ALS4_CANAL Agglutinin-like protein 4 OS=Candida albicans (strain SC5314 / ATCC MYA-2876) OX=237561 GN=ALS4 PE=1 SV=1	1	1	1	1	0	0	0	0	0	0	0	1	0	0	0	0	0	0	0	1	0	0	0	0	0	0	0	1	1.4	1.4	1.4	220.89	2100	2100	0	7.5928								By MS/MS
A0A1D8PQD4	A0A1D8PQD4	4	4	4	tr|A0A1D8PQD4|A0A1D8PQD4_CANAL E2 ubiquitin-conjugating protein OS=Candida albicans (strain SC5314 / ATCC MYA-2876) OX=237561 GN=orf19.1085 PE=3 SV=1	1	4	4	4	4	4	4	4	2	4	4	3	4	4	4	4	2	4	4	3	4	4	4	4	2	4	4	3	37.1	37.1	37.1	25.456	232	232	0	13.217	By MS/MS	By MS/MS	By MS/MS	By MS/MS	By matching	By MS/MS	By MS/MS	By MS/MS
A0A1D8PQD5	A0A1D8PQD5	10	10	10	tr|A0A1D8PQD5|A0A1D8PQD5_CANAL Cytochrome c oxidase subunit OS=Candida albicans (strain SC5314 / ATCC MYA-2876) OX=237561 GN=orf19.1082.1 PE=3 SV=1	1	10	10	10	6	7	5	7	7	8	7	7	6	7	5	7	7	8	7	7	6	7	5	7	7	8	7	7	94	94	94	9.7069	83	83	0	38.625	By MS/MS	By MS/MS	By MS/MS	By MS/MS	By MS/MS	By MS/MS	By MS/MS	By MS/MS
A0A1D8PQE6	A0A1D8PQE6	5	5	5	tr|A0A1D8PQE6|A0A1D8PQE6_CANAL Uncharacterized protein OS=Candida albicans (strain SC5314 / ATCC MYA-2876) OX=237561 GN=orf19.2125 PE=4 SV=1	1	5	5	5	4	4	3	3	4	5	4	5	4	4	3	3	4	5	4	5	4	4	3	3	4	5	4	5	37.1	37.1	37.1	17.392	151	151	0	34.123	By MS/MS	By MS/MS	By MS/MS	By MS/MS	By MS/MS	By MS/MS	By MS/MS	By MS/MS
A0A1D8PQF9	A0A1D8PQF9	2	2	2	tr|A0A1D8PQF9|A0A1D8PQF9_CANAL Uncharacterized protein OS=Candida albicans (strain SC5314 / ATCC MYA-2876) OX=237561 GN=orf19.2150 PE=4 SV=1	1	2	2	2	2	2	1	2	1	2	1	2	2	2	1	2	1	2	1	2	2	2	1	2	1	2	1	2	7.9	7.9	7.9	34.343	329	329	0	9.1328	By MS/MS	By MS/MS	By matching	By MS/MS	By matching	By MS/MS	By matching	By MS/MS
A0A1D8PQH5	A0A1D8PQH5	8	8	7	tr|A0A1D8PQH5|A0A1D8PQH5_CANAL Superoxide dismutase OS=Candida albicans (strain SC5314 / ATCC MYA-2876) OX=237561 GN=SOD3 PE=3 SV=1	1	8	8	7	5	5	6	8	7	7	6	8	5	5	6	8	7	7	6	8	4	4	5	7	6	6	5	7	49	49	42.2	22.733	206	206	0	34.685	By MS/MS	By MS/MS	By MS/MS	By MS/MS	By MS/MS	By MS/MS	By MS/MS	By MS/MS
A0A1D8PQI4	A0A1D8PQI4	6	6	6	tr|A0A1D8PQI4|A0A1D8PQI4_CANAL Ribulose-phosphate 3-epimerase OS=Candida albicans (strain SC5314 / ATCC MYA-2876) OX=237561 GN=orf19.7108 PE=3 SV=1	1	6	6	6	5	6	5	5	2	5	2	5	5	6	5	5	2	5	2	5	5	6	5	5	2	5	2	5	47.4	47.4	47.4	25.272	230	230	0	20.836	By MS/MS	By MS/MS	By MS/MS	By MS/MS	By matching	By MS/MS	By matching	By MS/MS
A0A1D8PQJ7	A0A1D8PQJ7	1	1	1	tr|A0A1D8PQJ7|A0A1D8PQJ7_CANAL Uncharacterized protein OS=Candida albicans (strain SC5314 / ATCC MYA-2876) OX=237561 GN=orf19.7086 PE=4 SV=1	1	1	1	1	0	1	0	1	0	1	0	0	0	1	0	1	0	1	0	0	0	1	0	1	0	1	0	0	2	2	2	108.99	971	971	0.0077348	2.3756		By matching		By MS/MS		By matching
A0A1D8PQJ8	A0A1D8PQJ8	10	10	10	tr|A0A1D8PQJ8|A0A1D8PQJ8_CANAL Uncharacterized protein OS=Candida albicans (strain SC5314 / ATCC MYA-2876) OX=237561 GN=orf19.7085 PE=4 SV=1	1	10	10	10	8	9	9	7	7	7	6	9	8	9	9	7	7	7	6	9	8	9	9	7	7	7	6	9	41.9	41.9	41.9	50.434	439	439	0	36.127	By MS/MS	By MS/MS	By MS/MS	By MS/MS	By MS/MS	By MS/MS	By MS/MS	By MS/MS
A0A1D8PQK5	A0A1D8PQK5	2	2	2	tr|A0A1D8PQK5|A0A1D8PQK5_CANAL 3-isopropylmalate dehydrogenase OS=Candida albicans (strain SC5314 / ATCC MYA-2876) OX=237561 GN=LEU2 PE=3 SV=1	1	2	2	2	2	2	1	2	2	2	2	2	2	2	1	2	2	2	2	2	2	2	1	2	2	2	2	2	9.4	9.4	9.4	40.085	373	373	0	9.6311	By MS/MS	By MS/MS	By matching	By MS/MS	By matching	By MS/MS	By matching	By MS/MS
A0A1D8PQL8	A0A1D8PQL8	5	5	5	tr|A0A1D8PQL8|A0A1D8PQL8_CANAL Glutamate--tRNA ligase OS=Candida albicans (strain SC5314 / ATCC MYA-2876) OX=237561 GN=GUS1 PE=3 SV=1	1	5	5	5	3	3	4	0	3	4	3	3	3	3	4	0	3	4	3	3	3	3	4	0	3	4	3	3	12.1	12.1	12.1	82.587	725	725	0	9.9443	By MS/MS	By MS/MS	By MS/MS		By matching	By matching	By MS/MS	By MS/MS
A0A1D8PQM9	A0A1D8PQM9	2	2	2	tr|A0A1D8PQM9|A0A1D8PQM9_CANAL Glutamine--tRNA ligase OS=Candida albicans (strain SC5314 / ATCC MYA-2876) OX=237561 GN=GLN4 PE=3 SV=1	1	2	2	2	1	1	1	2	1	1	1	1	1	1	1	2	1	1	1	1	1	1	1	2	1	1	1	1	5.6	5.6	5.6	91.308	799	799	0.0056883	2.6313	By matching	By matching	By matching	By MS/MS	By matching	By matching	By matching	By MS/MS
A0A1D8PQN0	A0A1D8PQN0	6	6	6	tr|A0A1D8PQN0|A0A1D8PQN0_CANAL Ribosomal 40S subunit protein S28B OS=Candida albicans (strain SC5314 / ATCC MYA-2876) OX=237561 GN=RPS28B PE=3 SV=1	1	6	6	6	4	5	5	5	4	4	3	5	4	5	5	5	4	4	3	5	4	5	5	5	4	4	3	5	62.7	62.7	62.7	7.5227	67	67	0	16.5	By MS/MS	By MS/MS	By MS/MS	By MS/MS	By MS/MS	By MS/MS	By MS/MS	By MS/MS
A0A1D8PQN3	A0A1D8PQN3	8	8	8	tr|A0A1D8PQN3|A0A1D8PQN3_CANAL Long-chain fatty acid transporter OS=Candida albicans (strain SC5314 / ATCC MYA-2876) OX=237561 GN=ACB1 PE=4 SV=1	1	8	8	8	6	5	5	6	6	5	7	7	6	5	5	6	6	5	7	7	6	5	5	6	6	5	7	7	82.6	82.6	82.6	9.9008	86	86	0	38.615	By MS/MS	By MS/MS	By MS/MS	By MS/MS	By MS/MS	By MS/MS	By MS/MS	By MS/MS
A0A1D8PQP7	A0A1D8PQP7	3	3	3	tr|A0A1D8PQP7|A0A1D8PQP7_CANAL Cyb5p OS=Candida albicans (strain SC5314 / ATCC MYA-2876) OX=237561 GN=CYB5 PE=3 SV=1	1	3	3	3	3	3	3	3	3	3	2	3	3	3	3	3	3	3	2	3	3	3	3	3	3	3	2	3	27	27	27	14.031	126	126	0	12.406	By MS/MS	By MS/MS	By MS/MS	By MS/MS	By MS/MS	By MS/MS	By MS/MS	By MS/MS
A0A1D8PQQ3	A0A1D8PQQ3	47	47	47	tr|A0A1D8PQQ3|A0A1D8PQQ3_CANAL Alpha-1,4 glucan phosphorylase OS=Candida albicans (strain SC5314 / ATCC MYA-2876) OX=237561 GN=GPH1 PE=3 SV=1	1	47	47	47	39	39	36	42	35	39	33	41	39	39	36	42	35	39	33	41	39	39	36	42	35	39	33	41	75.6	75.6	75.6	102.86	900	900	0	281.66	By MS/MS	By MS/MS	By MS/MS	By MS/MS	By MS/MS	By MS/MS	By MS/MS	By MS/MS
A0A1D8PQQ5	A0A1D8PQQ5	8	8	8	tr|A0A1D8PQQ5|A0A1D8PQQ5_CANAL Ribosomal 40S subunit protein S18B OS=Candida albicans (strain SC5314 / ATCC MYA-2876) OX=237561 GN=RPS18 PE=3 SV=1	1	8	8	8	6	6	8	4	5	5	4	4	6	6	8	4	5	5	4	4	6	6	8	4	5	5	4	4	50.3	50.3	50.3	16.99	145	145	0	38.229	By MS/MS	By MS/MS	By MS/MS	By MS/MS	By MS/MS	By MS/MS	By MS/MS	By MS/MS
A0A1D8PQS0	A0A1D8PQS0	13	13	13	tr|A0A1D8PQS0|A0A1D8PQS0_CANAL 60S acidic ribosomal protein P0 OS=Candida albicans (strain SC5314 / ATCC MYA-2876) OX=237561 GN=RPP0 PE=3 SV=1	1	13	13	13	11	12	12	12	11	12	13	12	11	12	12	12	11	12	13	12	11	12	12	12	11	12	13	12	42.9	42.9	42.9	33.272	312	312	0	60.146	By MS/MS	By MS/MS	By MS/MS	By MS/MS	By MS/MS	By MS/MS	By MS/MS	By MS/MS
A0A1D8PQU3	A0A1D8PQU3	4	4	4	tr|A0A1D8PQU3|A0A1D8PQU3_CANAL Uncharacterized protein OS=Candida albicans (strain SC5314 / ATCC MYA-2876) OX=237561 GN=orf19.6898.1 PE=4 SV=1	1	4	4	4	3	3	2	3	3	4	0	4	3	3	2	3	3	4	0	4	3	3	2	3	3	4	0	4	51.1	51.1	51.1	10.42	92	92	0	10.506	By MS/MS	By MS/MS	By MS/MS	By MS/MS	By MS/MS	By MS/MS		By MS/MS
A0A1D8PQW1	A0A1D8PQW1	3	3	3	tr|A0A1D8PQW1|A0A1D8PQW1_CANAL Proteasome endopeptidase complex OS=Candida albicans (strain SC5314 / ATCC MYA-2876) OX=237561 GN=PRE10 PE=3 SV=1	1	3	3	3	3	3	0	1	1	2	1	2	3	3	0	1	1	2	1	2	3	3	0	1	1	2	1	2	12.4	12.4	12.4	29.928	266	266	0	8.2912	By MS/MS	By MS/MS		By matching	By matching	By MS/MS	By matching	By MS/MS
A0A1D8PQY9	A0A1D8PQY9	3	3	3	tr|A0A1D8PQY9|A0A1D8PQY9_CANAL Tom7p OS=Candida albicans (strain SC5314 / ATCC MYA-2876) OX=237561 GN=TOM7 PE=4 SV=1	1	3	3	3	3	2	3	3	2	2	0	3	3	2	3	3	2	2	0	3	3	2	3	3	2	2	0	3	72.3	72.3	72.3	7.2052	65	65	0	10.873	By MS/MS	By MS/MS	By MS/MS	By matching	By matching	By MS/MS		By MS/MS
A0A1D8PR11	A0A1D8PR11	7	7	7	tr|A0A1D8PR11|A0A1D8PR11_CANAL Uncharacterized protein OS=Candida albicans (strain SC5314 / ATCC MYA-2876) OX=237561 GN=orf19.6507 PE=4 SV=1	1	7	7	7	5	5	4	6	2	6	5	7	5	5	4	6	2	6	5	7	5	5	4	6	2	6	5	7	25.8	25.8	25.8	43.098	387	387	0	15.952	By MS/MS	By MS/MS	By MS/MS	By MS/MS	By matching	By MS/MS	By MS/MS	By MS/MS
A0A1D8PR39	A0A1D8PR39	5	5	5	tr|A0A1D8PR39|A0A1D8PR39_CANAL Ahp2p OS=Candida albicans (strain SC5314 / ATCC MYA-2876) OX=237561 GN=AHP2 PE=4 SV=1	1	5	5	5	5	4	4	4	3	3	2	4	5	4	4	4	3	3	2	4	5	4	4	4	3	3	2	4	49.2	49.2	49.2	19.991	185	185	0	8.6514	By MS/MS	By MS/MS	By MS/MS	By matching	By matching	By MS/MS	By matching	By MS/MS
A0A1D8PR50	A0A1D8PR50	1	1	1	tr|A0A1D8PR50|A0A1D8PR50_CANAL U6 snRNA complex subunit OS=Candida albicans (strain SC5314 / ATCC MYA-2876) OX=237561 GN=orf19.6458.1 PE=4 SV=1	1	1	1	1	1	1	0	1	0	1	1	1	1	1	0	1	0	1	1	1	1	1	0	1	0	1	1	1	8.5	8.5	8.5	14.706	130	130	0.0098576	2.3128	By MS/MS	By MS/MS		By matching		By matching	By matching	By MS/MS
A0A1D8PR80	A0A1D8PR80	1	1	1	tr|A0A1D8PR80|A0A1D8PR80_CANAL Ran guanyl-nucleotide exchange factor OS=Candida albicans (strain SC5314 / ATCC MYA-2876) OX=237561 GN=orf19.5184 PE=4 SV=1	1	1	1	1	1	1	1	1	0	1	0	1	1	1	1	1	0	1	0	1	1	1	1	1	0	1	0	1	3.5	3.5	3.5	53.969	492	492	0.003672	3.4661	By MS/MS	By MS/MS	By matching	By MS/MS		By MS/MS		By MS/MS
A0A1D8PR93	A0A1D8PR93	5	5	5	tr|A0A1D8PR93|A0A1D8PR93_CANAL Histone OS=Candida albicans (strain SC5314 / ATCC MYA-2876) OX=237561 GN=HHO1 PE=3 SV=1	1	5	5	5	4	5	3	3	5	4	3	5	4	5	3	3	5	4	3	5	4	5	3	3	5	4	3	5	22.8	22.8	22.8	18.553	180	180	0	12.214	By MS/MS	By MS/MS	By MS/MS	By MS/MS	By MS/MS	By MS/MS	By MS/MS	By MS/MS
A0A1D8PR99	A0A1D8PR99	19	19	19	tr|A0A1D8PR99|A0A1D8PR99_CANAL Protein disulfide isomerase OS=Candida albicans (strain SC5314 / ATCC MYA-2876) OX=237561 GN=PDI1 PE=4 SV=1	1	19	19	19	15	15	13	14	13	18	15	17	15	15	13	14	13	18	15	17	15	15	13	14	13	18	15	17	44.9	44.9	44.9	62.906	559	559	0	70.984	By MS/MS	By MS/MS	By MS/MS	By MS/MS	By MS/MS	By MS/MS	By MS/MS	By MS/MS
A0A1D8PRB3	A0A1D8PRB3	6	5	5	tr|A0A1D8PRB3|A0A1D8PRB3_CANAL Serine hydroxymethyltransferase OS=Candida albicans (strain SC5314 / ATCC MYA-2876) OX=237561 GN=SHM1 PE=3 SV=1	1	6	5	5	6	6	5	4	4	3	4	4	5	5	4	3	3	2	3	3	5	5	4	3	3	2	3	3	26.8	25.4	25.4	54.366	493	493	0	16.551	By MS/MS	By MS/MS	By MS/MS	By matching	By matching	By MS/MS	By matching	By MS/MS
A0A1D8PRB4	A0A1D8PRB4	2	2	2	tr|A0A1D8PRB4|A0A1D8PRB4_CANAL Uncharacterized protein OS=Candida albicans (strain SC5314 / ATCC MYA-2876) OX=237561 GN=orf19.1338 PE=4 SV=1	1	2	2	2	2	2	2	2	2	2	2	2	2	2	2	2	2	2	2	2	2	2	2	2	2	2	2	2	14.8	14.8	14.8	41.095	364	364	0	9.5015	By MS/MS	By MS/MS	By MS/MS	By MS/MS	By matching	By MS/MS	By matching	By MS/MS
A0A1D8PRB6	A0A1D8PRB6	3	3	3	tr|A0A1D8PRB6|A0A1D8PRB6_CANAL Proteasome core particle subunit beta 3 OS=Candida albicans (strain SC5314 / ATCC MYA-2876) OX=237561 GN=PUP3 PE=4 SV=1	1	3	3	3	3	3	2	3	2	3	3	3	3	3	2	3	2	3	3	3	3	3	2	3	2	3	3	3	19.9	19.9	19.9	22.651	206	206	0	13.046	By MS/MS	By MS/MS	By MS/MS	By MS/MS	By matching	By MS/MS	By matching	By MS/MS
A0A1D8PRC2	A0A1D8PRC2	8	8	8	tr|A0A1D8PRC2|A0A1D8PRC2_CANAL Carboxypeptidase OS=Candida albicans (strain SC5314 / ATCC MYA-2876) OX=237561 GN=CPY1 PE=3 SV=1	1	8	8	8	3	3	5	4	5	5	4	5	3	3	5	4	5	5	4	5	3	3	5	4	5	5	4	5	28	28	28	61.043	542	542	0	36.566	By MS/MS	By MS/MS	By MS/MS	By MS/MS	By MS/MS	By MS/MS	By MS/MS	By MS/MS
A0A1D8PRF3	A0A1D8PRF3	3	3	3	tr|A0A1D8PRF3|A0A1D8PRF3_CANAL Uncharacterized protein OS=Candida albicans (strain SC5314 / ATCC MYA-2876) OX=237561 GN=orf19.7199 PE=4 SV=1	1	3	3	3	2	2	3	2	1	1	2	3	2	2	3	2	1	1	2	3	2	2	3	2	1	1	2	3	33.3	33.3	33.3	19.129	168	168	0	13.06	By MS/MS	By MS/MS	By MS/MS	By MS/MS	By matching	By MS/MS	By matching	By MS/MS
A0A1D8PRF5	A0A1D8PRF5	1	1	1	tr|A0A1D8PRF5|A0A1D8PRF5_CANAL Sla2p OS=Candida albicans (strain SC5314 / ATCC MYA-2876) OX=237561 GN=SLA2 PE=4 SV=1	1	1	1	1	0	0	1	0	1	0	0	1	0	0	1	0	1	0	0	1	0	0	1	0	1	0	0	1	1.9	1.9	1.9	120.85	1063	1063	0	4.8796			By MS/MS		By matching			By MS/MS
A0A1D8PRG4	A0A1D8PRG4	9	9	9	tr|A0A1D8PRG4|A0A1D8PRG4_CANAL Mam33p OS=Candida albicans (strain SC5314 / ATCC MYA-2876) OX=237561 GN=MAM33 PE=4 SV=1	1	9	9	9	8	7	5	8	7	6	4	6	8	7	5	8	7	6	4	6	8	7	5	8	7	6	4	6	56.8	56.8	56.8	29.882	264	264	0	30.314	By MS/MS	By MS/MS	By MS/MS	By MS/MS	By MS/MS	By MS/MS	By matching	By MS/MS
A0A1D8PRG5	A0A1D8PRG5	2	2	2	tr|A0A1D8PRG5|A0A1D8PRG5_CANAL Ribosomal protein P1B OS=Candida albicans (strain SC5314 / ATCC MYA-2876) OX=237561 GN=RPP1B PE=3 SV=1	1	2	2	2	2	2	2	2	2	2	2	2	2	2	2	2	2	2	2	2	2	2	2	2	2	2	2	2	37	37	37	10.78	108	108	0	96.66	By MS/MS	By MS/MS	By MS/MS	By MS/MS	By MS/MS	By MS/MS	By MS/MS	By MS/MS
A0A1D8PRH0	A0A1D8PRH0	6	6	6	tr|A0A1D8PRH0|A0A1D8PRH0_CANAL Proteinase B OS=Candida albicans (strain SC5314 / ATCC MYA-2876) OX=237561 GN=orf19.7196 PE=3 SV=1	1	6	6	6	6	5	3	4	3	4	4	5	6	5	3	4	3	4	4	5	6	5	3	4	3	4	4	5	17.2	17.2	17.2	52.109	493	493	0	16.573	By MS/MS	By MS/MS	By MS/MS	By MS/MS	By MS/MS	By MS/MS	By MS/MS	By MS/MS
A0A1D8PRH6	A0A1D8PRH6	7	7	7	tr|A0A1D8PRH6|A0A1D8PRH6_CANAL Proteasome endopeptidase complex OS=Candida albicans (strain SC5314 / ATCC MYA-2876) OX=237561 GN=PRE5 PE=3 SV=1	1	7	7	7	5	5	5	7	5	5	3	6	5	5	5	7	5	5	3	6	5	5	5	7	5	5	3	6	33.6	33.6	33.6	31.41	283	283	0	26.774	By MS/MS	By MS/MS	By MS/MS	By MS/MS	By MS/MS	By MS/MS	By MS/MS	By MS/MS
A0A1D8PRJ1	A0A1D8PRJ1	4	4	4	tr|A0A1D8PRJ1|A0A1D8PRJ1_CANAL Uncharacterized protein OS=Candida albicans (strain SC5314 / ATCC MYA-2876) OX=237561 GN=orf19.7152 PE=4 SV=1	1	4	4	4	3	1	2	3	2	4	2	4	3	1	2	3	2	4	2	4	3	1	2	3	2	4	2	4	26.8	26.8	26.8	39.335	365	365	0	9.4723	By MS/MS	By matching	By matching	By matching	By matching	By MS/MS	By matching	By MS/MS
A0A1D8PRJ6	A0A1D8PRJ6	2	2	2	tr|A0A1D8PRJ6|A0A1D8PRJ6_CANAL Translation initiation factor eIF2 subunit beta OS=Candida albicans (strain SC5314 / ATCC MYA-2876) OX=237561 GN=SUI3 PE=4 SV=1	1	2	2	2	1	1	1	1	1	0	0	2	1	1	1	1	1	0	0	2	1	1	1	1	1	0	0	2	13.9	13.9	13.9	31.079	281	281	0	10.204	By MS/MS	By MS/MS	By matching	By matching	By matching			By MS/MS
A0A1D8PRK7	A0A1D8PRK7	2	2	2	tr|A0A1D8PRK7|A0A1D8PRK7_CANAL Uncharacterized protein OS=Candida albicans (strain SC5314 / ATCC MYA-2876) OX=237561 GN=orf19.7140 PE=4 SV=1	1	2	2	2	2	2	2	2	1	2	1	2	2	2	2	2	1	2	1	2	2	2	2	2	1	2	1	2	14.5	14.5	14.5	28.209	248	248	0	4.0541	By MS/MS	By MS/MS	By matching	By MS/MS	By matching	By MS/MS	By matching	By MS/MS
A0A1D8PRL3	A0A1D8PRL3	7	7	7	tr|A0A1D8PRL3|A0A1D8PRL3_CANAL Uncharacterized protein OS=Candida albicans (strain SC5314 / ATCC MYA-2876) OX=237561 GN=CAALFM_CR00090CA PE=4 SV=1	1	7	7	7	5	6	2	5	5	6	5	7	5	6	2	5	5	6	5	7	5	6	2	5	5	6	5	7	41.5	41.5	41.5	25.184	229	229	0	22.621	By MS/MS	By MS/MS	By matching	By MS/MS	By matching	By MS/MS	By MS/MS	By MS/MS
A0A1D8PRL6	A0A1D8PRL6	1	1	1	tr|A0A1D8PRL6|A0A1D8PRL6_CANAL Acetyl-CoA C-acyltransferase OS=Candida albicans (strain SC5314 / ATCC MYA-2876) OX=237561 GN=POT1 PE=3 SV=1	1	1	1	1	1	1	0	0	0	0	1	0	1	1	0	0	0	0	1	0	1	1	0	0	0	0	1	0	3.2	3.2	3.2	42.9	408	408	0.0057208	2.6619	By MS/MS	By MS/MS					By matching
A0A1D8PRM7	A0A1D8PRM7	6	6	6	tr|A0A1D8PRM7|A0A1D8PRM7_CANAL Phosphoenolpyruvate carboxykinase OS=Candida albicans (strain SC5314 / ATCC MYA-2876) OX=237561 GN=PCK1 PE=3 SV=1	1	6	6	6	6	5	1	5	2	6	3	3	6	5	1	5	2	6	3	3	6	5	1	5	2	6	3	3	19.5	19.5	19.5	60.978	553	553	0	20.156	By MS/MS	By MS/MS	By matching	By MS/MS	By matching	By MS/MS	By MS/MS	By MS/MS
A0A1D8PRP0	A0A1D8PRP0	3	3	3	tr|A0A1D8PRP0|A0A1D8PRP0_CANAL U4/U6-U5 snRNP complex subunit OS=Candida albicans (strain SC5314 / ATCC MYA-2876) OX=237561 GN=LSM6 PE=3 SV=1	1	3	3	3	2	3	2	2	1	2	2	3	2	3	2	2	1	2	2	3	2	3	2	2	1	2	2	3	62.5	62.5	62.5	8.7588	80	80	0	18.315	By MS/MS	By MS/MS	By MS/MS	By MS/MS	By matching	By MS/MS	By MS/MS	By MS/MS
A0A1D8PRQ1	A0A1D8PRQ1	6	6	6	tr|A0A1D8PRQ1|A0A1D8PRQ1_CANAL Phosphoribosylaminoimidazolesuccinocarboxamide synthase OS=Candida albicans (strain SC5314 / ATCC MYA-2876) OX=237561 GN=ADE1 PE=3 SV=1	1	6	6	6	5	5	4	5	2	5	6	5	5	5	4	5	2	5	6	5	5	5	4	5	2	5	6	5	29.9	29.9	29.9	32.923	291	291	0	17.025	By MS/MS	By MS/MS	By MS/MS	By MS/MS	By MS/MS	By MS/MS	By MS/MS	By MS/MS
A0A1D8PRQ2	A0A1D8PRQ2	6	6	6	tr|A0A1D8PRQ2|A0A1D8PRQ2_CANAL Uncharacterized protein OS=Candida albicans (strain SC5314 / ATCC MYA-2876) OX=237561 GN=CAALFM_CR00310CA PE=4 SV=1	1	6	6	6	5	4	3	4	1	5	4	5	5	4	3	4	1	5	4	5	5	4	3	4	1	5	4	5	29.5	29.5	29.5	29.472	258	258	0	15.061	By MS/MS	By MS/MS	By matching	By matching	By matching	By MS/MS	By MS/MS	By MS/MS
A0A1D8PRQ3	A0A1D8PRQ3	8	8	8	tr|A0A1D8PRQ3|A0A1D8PRQ3_CANAL Ran GTPase-binding protein OS=Candida albicans (strain SC5314 / ATCC MYA-2876) OX=237561 GN=YRB1 PE=4 SV=1	1	8	8	8	6	6	4	5	3	6	5	6	6	6	4	5	3	6	5	6	6	6	4	5	3	6	5	6	58	58	58	24.206	212	212	0	38.514	By MS/MS	By MS/MS	By MS/MS	By MS/MS	By MS/MS	By MS/MS	By MS/MS	By MS/MS
A0A1D8PRR5	A0A1D8PRR5	8	8	8	tr|A0A1D8PRR5|A0A1D8PRR5_CANAL Argininosuccinate synthase OS=Candida albicans (strain SC5314 / ATCC MYA-2876) OX=237561 GN=ARG1 PE=3 SV=1	1	8	8	8	5	6	6	7	6	4	4	5	5	6	6	7	6	4	4	5	5	6	6	7	6	4	4	5	34.4	34.4	34.4	46.095	416	416	0	30.348	By MS/MS	By MS/MS	By MS/MS	By MS/MS	By MS/MS	By MS/MS	By matching	By MS/MS
A0A1D8PRR7	A0A1D8PRR7	15	15	15	tr|A0A1D8PRR7|A0A1D8PRR7_CANAL Acetyl-CoA carboxylase OS=Candida albicans (strain SC5314 / ATCC MYA-2876) OX=237561 GN=ACC1 PE=4 SV=1	1	15	15	15	14	14	14	11	10	9	7	11	14	14	14	11	10	9	7	11	14	14	14	11	10	9	7	11	11.5	11.5	11.5	253.42	2271	2271	0	36.093	By MS/MS	By MS/MS	By MS/MS	By MS/MS	By matching	By MS/MS	By matching	By MS/MS
A0A1D8PRX9	A0A1D8PRX9	1	1	1	tr|A0A1D8PRX9|A0A1D8PRX9_CANAL Uncharacterized protein OS=Candida albicans (strain SC5314 / ATCC MYA-2876) OX=237561 GN=CAALFM_CR01300WA PE=4 SV=1	1	1	1	1	1	1	0	1	1	1	1	1	1	1	0	1	1	1	1	1	1	1	0	1	1	1	1	1	15.3	15.3	15.3	11.808	98	98	0.0057274	2.6657	By matching	By matching		By MS/MS	By matching	By MS/MS	By matching	By matching
A0A1D8PRY3	A0A1D8PRY3	7	7	7	tr|A0A1D8PRY3|A0A1D8PRY3_CANAL ATP synthase subunit gamma OS=Candida albicans (strain SC5314 / ATCC MYA-2876) OX=237561 GN=ATP3 PE=3 SV=1	1	7	7	7	6	7	5	6	7	7	4	7	6	7	5	6	7	7	4	7	6	7	5	6	7	7	4	7	48.6	48.6	48.6	32.119	294	294	0	36.398	By MS/MS	By MS/MS	By MS/MS	By MS/MS	By MS/MS	By MS/MS	By MS/MS	By MS/MS
A0A1D8PRY8	A0A1D8PRY8	1	1	1	tr|A0A1D8PRY8|A0A1D8PRY8_CANAL Uncharacterized protein OS=Candida albicans (strain SC5314 / ATCC MYA-2876) OX=237561 GN=CAALFM_CR01440CA PE=4 SV=1	1	1	1	1	0	0	1	1	1	0	1	1	0	0	1	1	1	0	1	1	0	0	1	1	1	0	1	1	33.9	33.9	33.9	6.7608	62	62	0	6.2466			By MS/MS	By MS/MS	By matching		By matching	By MS/MS
A0A1D8PRY9	A0A1D8PRY9	1	1	1	tr|A0A1D8PRY9|A0A1D8PRY9_CANAL Protein transport protein Sec61 subunit beta OS=Candida albicans (strain SC5314 / ATCC MYA-2876) OX=237561 GN=CAALFM_CR01490CA PE=3 SV=1	1	1	1	1	1	1	0	0	0	0	0	1	1	1	0	0	0	0	0	1	1	1	0	0	0	0	0	1	15.8	15.8	15.8	9.8933	95	95	0.0012346	3.6061	By matching	By matching						By MS/MS
A0A1D8PS11	A0A1D8PS11	3	3	3	tr|A0A1D8PS11|A0A1D8PS11_CANAL Orotate phosphoribosyltransferase OS=Candida albicans (strain SC5314 / ATCC MYA-2876) OX=237561 GN=URA5 PE=3 SV=1	1	3	3	3	3	3	3	3	3	3	3	3	3	3	3	3	3	3	3	3	3	3	3	3	3	3	3	3	27.5	27.5	27.5	23.556	218	218	0	16.774	By MS/MS	By MS/MS	By MS/MS	By MS/MS	By matching	By MS/MS	By matching	By MS/MS
A0A1D8PS12	A0A1D8PS12	5	5	5	tr|A0A1D8PS12|A0A1D8PS12_CANAL Leucine--tRNA ligase OS=Candida albicans (strain SC5314 / ATCC MYA-2876) OX=237561 GN=CDC60 PE=4 SV=1	1	5	5	5	4	5	5	4	5	4	3	3	4	5	5	4	5	4	3	3	4	5	5	4	5	4	3	3	8.1	8.1	8.1	125.41	1097	1097	0	19.713	By MS/MS	By MS/MS	By MS/MS	By MS/MS	By matching	By MS/MS	By MS/MS	By MS/MS
A0A1D8PS14	A0A1D8PS14	1	1	1	tr|A0A1D8PS14|A0A1D8PS14_CANAL Ifu5p OS=Candida albicans (strain SC5314 / ATCC MYA-2876) OX=237561 GN=IFU5 PE=4 SV=1	1	1	1	1	1	1	1	1	1	1	1	1	1	1	1	1	1	1	1	1	1	1	1	1	1	1	1	1	14.4	14.4	14.4	26.044	236	236	0	4.9085	By MS/MS	By MS/MS	By MS/MS	By MS/MS	By matching	By MS/MS	By matching	By MS/MS
A0A1D8PS15	A0A1D8PS15	2	2	2	tr|A0A1D8PS15|A0A1D8PS15_CANAL Protein phosphatase regulator OS=Candida albicans (strain SC5314 / ATCC MYA-2876) OX=237561 GN=SHP1 PE=4 SV=1	1	2	2	2	2	1	2	1	2	2	0	2	2	1	2	1	2	2	0	2	2	1	2	1	2	2	0	2	10.5	10.5	10.5	41.463	371	371	0	6.6768	By MS/MS	By matching	By matching	By matching	By matching	By MS/MS		By MS/MS
A0A1D8PS16	A0A1D8PS16	6	6	6	tr|A0A1D8PS16|A0A1D8PS16_CANAL Phenylalanine--tRNA ligase subunit beta OS=Candida albicans (strain SC5314 / ATCC MYA-2876) OX=237561 GN=FRS1 PE=4 SV=1	1	6	6	6	3	2	3	4	1	4	1	6	3	2	3	4	1	4	1	6	3	2	3	4	1	4	1	6	14.4	14.4	14.4	66.836	592	592	0	19.271	By MS/MS	By MS/MS	By MS/MS	By MS/MS	By matching	By MS/MS	By matching	By MS/MS
A0A1D8PS33	A0A1D8PS33	4	4	4	tr|A0A1D8PS33|A0A1D8PS33_CANAL Biotin synthase OS=Candida albicans (strain SC5314 / ATCC MYA-2876) OX=237561 GN=BIO2 PE=3 SV=1	1	4	4	4	0	1	4	3	1	1	2	2	0	1	4	3	1	1	2	2	0	1	4	3	1	1	2	2	20.9	20.9	20.9	41.752	374	374	0	8.5216		By matching	By MS/MS	By MS/MS	By matching	By matching	By matching	By matching
A0A1D8PS38	A0A1D8PS38	10	10	10	tr|A0A1D8PS38|A0A1D8PS38_CANAL H(+)-transporting V1 sector ATPase subunit E OS=Candida albicans (strain SC5314 / ATCC MYA-2876) OX=237561 GN=VMA4 PE=3 SV=1	1	10	10	10	7	9	9	6	5	9	7	9	7	9	9	6	5	9	7	9	7	9	9	6	5	9	7	9	50	50	50	25.387	226	226	0	44.766	By MS/MS	By MS/MS	By MS/MS	By MS/MS	By MS/MS	By MS/MS	By MS/MS	By MS/MS
A0A1D8PS45	A0A1D8PS45	11	11	11	tr|A0A1D8PS45|A0A1D8PS45_CANAL Adh5p OS=Candida albicans (strain SC5314 / ATCC MYA-2876) OX=237561 GN=ADH5 PE=3 SV=1	1	11	11	11	9	9	8	10	8	9	9	11	9	9	8	10	8	9	9	11	9	9	8	10	8	9	9	11	50.3	50.3	50.3	35.702	336	336	0	88.386	By MS/MS	By MS/MS	By MS/MS	By MS/MS	By MS/MS	By MS/MS	By MS/MS	By MS/MS
A0A1D8PS56	A0A1D8PS56	11	11	11	tr|A0A1D8PS56|A0A1D8PS56_CANAL Omega-class glutathione transferase OS=Candida albicans (strain SC5314 / ATCC MYA-2876) OX=237561 GN=ECM4 PE=4 SV=1	1	11	11	11	7	9	6	7	11	9	7	7	7	9	6	7	11	9	7	7	7	9	6	7	11	9	7	7	50.9	50.9	50.9	39.008	334	334	0	30.551	By MS/MS	By MS/MS	By MS/MS	By MS/MS	By matching	By MS/MS	By MS/MS	By MS/MS
A0A1D8PS71	A0A1D8PS71	10	1	1	tr|A0A1D8PS71|A0A1D8PS71_CANAL Pho112p OS=Candida albicans (strain SC5314 / ATCC MYA-2876) OX=237561 GN=PHO112 PE=3 SV=1	1	10	1	1	4	5	0	7	7	8	7	8	0	0	0	0	1	1	1	1	0	0	0	0	1	1	1	1	25.6	3	3	51.295	461	461	0.0097826	2.2572	By matching	By matching		By matching	By matching	By MS/MS	By matching	By MS/MS
A0A1D8PS79	A0A1D8PS79	18	18	17	tr|A0A1D8PS79|A0A1D8PS79_CANAL Isocitrate dehydrogenase [NADP] OS=Candida albicans (strain SC5314 / ATCC MYA-2876) OX=237561 GN=IDP2 PE=3 SV=1	1	18	18	17	18	14	4	9	3	11	9	6	18	14	4	9	3	11	9	6	17	13	4	8	3	11	9	6	50.7	50.7	50.7	46.311	412	412	0	47.862	By MS/MS	By MS/MS	By matching	By matching	By matching	By MS/MS	By MS/MS	By MS/MS
A0A1D8PSA9	A0A1D8PSA9	8	8	8	tr|A0A1D8PSA9|A0A1D8PSA9_CANAL Phosphoglucomutase OS=Candida albicans (strain SC5314 / ATCC MYA-2876) OX=237561 GN=PGM2 PE=3 SV=1	1	8	8	8	7	6	5	7	6	7	6	7	7	6	5	7	6	7	6	7	7	6	5	7	6	7	6	7	25.4	25.4	25.4	61.841	560	560	0	25.632	By MS/MS	By MS/MS	By MS/MS	By MS/MS	By MS/MS	By MS/MS	By MS/MS	By MS/MS
A0A1D8PSC5	A0A1D8PSC5	5	5	5	tr|A0A1D8PSC5|A0A1D8PSC5_CANAL Ribosomal 60S subunit protein L28 OS=Candida albicans (strain SC5314 / ATCC MYA-2876) OX=237561 GN=RPL28 PE=3 SV=1	1	5	5	5	5	5	4	5	2	4	4	5	5	5	4	5	2	4	4	5	5	5	4	5	2	4	4	5	45.6	45.6	45.6	16.663	149	149	0	13.867	By MS/MS	By MS/MS	By MS/MS	By MS/MS	By MS/MS	By MS/MS	By MS/MS	By MS/MS
A0A1D8PSC8	A0A1D8PSC8	6	6	6	tr|A0A1D8PSC8|A0A1D8PSC8_CANAL Arc1p OS=Candida albicans (strain SC5314 / ATCC MYA-2876) OX=237561 GN=ARC1 PE=4 SV=1	1	6	6	6	3	2	3	4	1	4	2	5	3	2	3	4	1	4	2	5	3	2	3	4	1	4	2	5	24.7	24.7	24.7	40.931	369	369	0	39.962	By MS/MS	By matching	By MS/MS	By MS/MS	By matching	By MS/MS	By MS/MS	By MS/MS
A0A1D8PSE0	A0A1D8PSE0	3	3	3	tr|A0A1D8PSE0|A0A1D8PSE0_CANAL Uncharacterized protein OS=Candida albicans (strain SC5314 / ATCC MYA-2876) OX=237561 GN=CAALFM_CR03120WA PE=4 SV=1	1	3	3	3	1	1	2	1	2	2	3	2	1	1	2	1	2	2	3	2	1	1	2	1	2	2	3	2	17.1	17.1	17.1	37.086	322	322	0	4.7662	By matching	By matching	By matching	By matching	By matching	By MS/MS	By MS/MS	By matching
A0A1D8PSE1	A0A1D8PSE1	5	5	5	tr|A0A1D8PSE1|A0A1D8PSE1_CANAL Mlc1p OS=Candida albicans (strain SC5314 / ATCC MYA-2876) OX=237561 GN=MLC1 PE=4 SV=1	1	5	5	5	3	3	3	4	5	3	2	4	3	3	3	4	5	3	2	4	3	3	3	4	5	3	2	4	44.8	44.8	44.8	15.996	143	143	0	15.638	By MS/MS	By MS/MS	By MS/MS	By MS/MS	By MS/MS	By MS/MS	By MS/MS	By MS/MS
A0A1D8PSE7;A0A1D8PIM0	A0A1D8PSE7	8;1	8;1	8;1	tr|A0A1D8PSE7|A0A1D8PSE7_CANAL Ifr2p OS=Candida albicans (strain SC5314 / ATCC MYA-2876) OX=237561 GN=IFR2 PE=4 SV=1	2	8	8	8	6	5	2	5	3	5	3	4	6	5	2	5	3	5	3	4	6	5	2	5	3	5	3	4	46.1	46.1	46.1	38.491	358	358;370	0	33.539	By MS/MS	By MS/MS	By MS/MS	By MS/MS	By matching	By MS/MS	By MS/MS	By MS/MS
A0A1D8PSH3	A0A1D8PSH3	20	20	20	tr|A0A1D8PSH3|A0A1D8PSH3_CANAL Citrate synthase OS=Candida albicans (strain SC5314 / ATCC MYA-2876) OX=237561 GN=CIT1 PE=3 SV=1	1	20	20	20	19	17	15	14	11	17	9	15	19	17	15	14	11	17	9	15	19	17	15	14	11	17	9	15	61.2	61.2	61.2	52.001	467	467	0	102.83	By MS/MS	By MS/MS	By MS/MS	By MS/MS	By MS/MS	By MS/MS	By MS/MS	By MS/MS
A0A1D8PSJ6	A0A1D8PSJ6	7	7	7	tr|A0A1D8PSJ6|A0A1D8PSJ6_CANAL Vacuolar transporter chaperone OS=Candida albicans (strain SC5314 / ATCC MYA-2876) OX=237561 GN=VTC3 PE=4 SV=1	1	7	7	7	4	4	0	6	5	4	3	7	4	4	0	6	5	4	3	7	4	4	0	6	5	4	3	7	14.3	14.3	14.3	91.529	784	784	0	15.194	By MS/MS	By MS/MS		By MS/MS	By matching	By MS/MS	By matching	By MS/MS
A0A1D8PSK2	A0A1D8PSK2	1	1	1	tr|A0A1D8PSK2|A0A1D8PSK2_CANAL 40S ribosomal protein S30 OS=Candida albicans (strain SC5314 / ATCC MYA-2876) OX=237561 GN=RPS30 PE=3 SV=1	1	1	1	1	1	1	1	1	1	1	1	1	1	1	1	1	1	1	1	1	1	1	1	1	1	1	1	1	15.9	15.9	15.9	7.1103	63	63	0.0046893	2.9534	By MS/MS	By MS/MS	By matching	By MS/MS	By matching	By matching	By matching	By MS/MS
A0A1D8PSQ3	A0A1D8PSQ3	5	5	5	tr|A0A1D8PSQ3|A0A1D8PSQ3_CANAL Type I HSP40 co-chaperone OS=Candida albicans (strain SC5314 / ATCC MYA-2876) OX=237561 GN=YDJ1 PE=3 SV=1	1	5	5	5	4	4	1	4	2	5	3	5	4	4	1	4	2	5	3	5	4	4	1	4	2	5	3	5	26.5	26.5	26.5	42.731	393	393	0	16.214	By MS/MS	By MS/MS	By MS/MS	By MS/MS	By matching	By MS/MS	By MS/MS	By MS/MS
A0A1D8PSS4	A0A1D8PSS4	7	7	7	tr|A0A1D8PSS4|A0A1D8PSS4_CANAL Proteasome endopeptidase complex OS=Candida albicans (strain SC5314 / ATCC MYA-2876) OX=237561 GN=PRE6 PE=3 SV=1	1	7	7	7	3	3	5	5	3	4	6	4	3	3	5	5	3	4	6	4	3	3	5	5	3	4	6	4	48	48	48	27.443	250	250	0	21.612	By MS/MS	By MS/MS	By MS/MS	By MS/MS	By matching	By MS/MS	By MS/MS	By MS/MS
A0A1D8PSU2	A0A1D8PSU2	2	2	2	tr|A0A1D8PSU2|A0A1D8PSU2_CANAL Pyridoxamine-phosphate oxidase OS=Candida albicans (strain SC5314 / ATCC MYA-2876) OX=237561 GN=PDX3 PE=4 SV=1	1	2	2	2	1	1	1	1	0	1	0	2	1	1	1	1	0	1	0	2	1	1	1	1	0	1	0	2	10.4	10.4	10.4	31.275	269	269	0.0036496	3.3373	By matching	By matching	By matching	By MS/MS		By MS/MS		By MS/MS
A0A1D8PSV5	A0A1D8PSV5	16	16	16	tr|A0A1D8PSV5|A0A1D8PSV5_CANAL Ribosomal 40S subunit protein S3 OS=Candida albicans (strain SC5314 / ATCC MYA-2876) OX=237561 GN=RPS3 PE=4 SV=1	1	16	16	16	11	14	14	13	8	11	10	15	11	14	14	13	8	11	10	15	11	14	14	13	8	11	10	15	62.2	62.2	62.2	27.271	251	251	0	59.717	By MS/MS	By MS/MS	By MS/MS	By MS/MS	By MS/MS	By MS/MS	By MS/MS	By MS/MS
A0A1D8PSY1	A0A1D8PSY1	12	12	12	tr|A0A1D8PSY1|A0A1D8PSY1_CANAL Glutamine synthetase OS=Candida albicans (strain SC5314 / ATCC MYA-2876) OX=237561 GN=GLN1 PE=3 SV=1	1	12	12	12	8	9	6	8	11	8	7	10	8	9	6	8	11	8	7	10	8	9	6	8	11	8	7	10	54.7	54.7	54.7	41.693	373	373	0	70.682	By MS/MS	By MS/MS	By MS/MS	By MS/MS	By MS/MS	By MS/MS	By MS/MS	By MS/MS
A0A1D8PSZ0	A0A1D8PSZ0	8	8	8	tr|A0A1D8PSZ0|A0A1D8PSZ0_CANAL Ife2p OS=Candida albicans (strain SC5314 / ATCC MYA-2876) OX=237561 GN=IFE2 PE=3 SV=1	1	8	8	8	8	7	3	2	2	4	2	5	8	7	3	2	2	4	2	5	8	7	3	2	2	4	2	5	34.5	34.5	34.5	48.502	435	435	0	34.99	By MS/MS	By MS/MS	By MS/MS	By MS/MS	By matching	By MS/MS	By matching	By MS/MS
A0A1D8PT02	A0A1D8PT02	10	10	10	tr|A0A1D8PT02|A0A1D8PT02_CANAL Flavodoxin-like fold family protein OS=Candida albicans (strain SC5314 / ATCC MYA-2876) OX=237561 GN=PST3 PE=4 SV=1	1	10	10	10	5	9	6	9	8	8	8	8	5	9	6	9	8	8	8	8	5	9	6	9	8	8	8	8	94.5	94.5	94.5	21.174	199	199	0	91.952	By MS/MS	By MS/MS	By MS/MS	By MS/MS	By MS/MS	By MS/MS	By MS/MS	By MS/MS
A0A1D8PT03	A0A1D8PT03	3	3	3	tr|A0A1D8PT03|A0A1D8PT03_CANAL Flavodoxin-like fold family protein OS=Candida albicans (strain SC5314 / ATCC MYA-2876) OX=237561 GN=YCP4 PE=4 SV=1	1	3	3	3	3	3	2	3	3	3	3	3	3	3	2	3	3	3	3	3	3	3	2	3	3	3	3	3	22.6	22.6	22.6	29.783	288	288	0	17.635	By MS/MS	By MS/MS	By MS/MS	By MS/MS	By MS/MS	By MS/MS	By MS/MS	By MS/MS
A0A1D8PT27	A0A1D8PT27	1	1	1	tr|A0A1D8PT27|A0A1D8PT27_CANAL Aconitate hydratase, mitochondrial OS=Candida albicans (strain SC5314 / ATCC MYA-2876) OX=237561 GN=ACO2 PE=3 SV=1	1	1	1	1	1	1	1	1	1	1	0	0	1	1	1	1	1	1	0	0	1	1	1	1	1	1	0	0	1.6	1.6	1.6	85.924	791	791	0.0035971	3.19	By matching	By MS/MS	By MS/MS	By MS/MS	By matching	By matching
A0A1D8PT56	A0A1D8PT56	14	14	14	tr|A0A1D8PT56|A0A1D8PT56_CANAL Adenylosuccinate lyase OS=Candida albicans (strain SC5314 / ATCC MYA-2876) OX=237561 GN=ADE13 PE=1 SV=1	1	14	14	14	11	10	9	10	8	10	9	13	11	10	9	10	8	10	9	13	11	10	9	10	8	10	9	13	41.9	41.9	41.9	54.44	482	482	0	39.762	By MS/MS	By MS/MS	By MS/MS	By MS/MS	By matching	By MS/MS	By MS/MS	By MS/MS
A0A1D8PT60	A0A1D8PT60	3	3	3	tr|A0A1D8PT60|A0A1D8PT60_CANAL Actin-related protein 2/3 complex subunit OS=Candida albicans (strain SC5314 / ATCC MYA-2876) OX=237561 GN=ARC40 PE=3 SV=1	1	3	3	3	2	3	2	1	1	0	1	2	2	3	2	1	1	0	1	2	2	3	2	1	1	0	1	2	14.3	14.3	14.3	42.372	384	384	0	5.3423	By MS/MS	By MS/MS	By matching	By matching	By matching		By matching	By MS/MS
A0A1D8PT71	A0A1D8PT71	1	1	1	tr|A0A1D8PT71|A0A1D8PT71_CANAL Fgr50p OS=Candida albicans (strain SC5314 / ATCC MYA-2876) OX=237561 GN=FGR50 PE=4 SV=1	1	1	1	1	0	0	0	0	0	1	0	0	0	0	0	0	0	1	0	0	0	0	0	0	0	1	0	0	2.9	2.9	2.9	27.85	244	244	1	-2						By MS/MS
A0A1D8PT84	A0A1D8PT84	1	1	1	tr|A0A1D8PT84|A0A1D8PT84_CANAL Uncharacterized protein OS=Candida albicans (strain SC5314 / ATCC MYA-2876) OX=237561 GN=CAALFM_CR06530WA PE=4 SV=1	1	1	1	1	1	1	0	1	1	1	1	1	1	1	0	1	1	1	1	1	1	1	0	1	1	1	1	1	10.9	10.9	10.9	15.354	138	138	0	4.0666	By MS/MS	By MS/MS		By MS/MS	By matching	By MS/MS	By MS/MS	By MS/MS
A0A1D8PTB5	A0A1D8PTB5	17	17	17	tr|A0A1D8PTB5|A0A1D8PTB5_CANAL Succinate--CoA ligase [ADP-forming] subunit beta, mitochondrial OS=Candida albicans (strain SC5314 / ATCC MYA-2876) OX=237561 GN=LSC2 PE=3 SV=1	1	17	17	17	10	14	13	12	14	12	10	14	10	14	13	12	14	12	10	14	10	14	13	12	14	12	10	14	57.6	57.6	57.6	44.52	415	415	0	74.021	By MS/MS	By MS/MS	By MS/MS	By MS/MS	By MS/MS	By MS/MS	By MS/MS	By MS/MS
A0A1D8PTD1	A0A1D8PTD1	17	17	17	tr|A0A1D8PTD1|A0A1D8PTD1_CANAL Bifunctional carbamoylphosphate synthetase/aspartate transcarbamylase OS=Candida albicans (strain SC5314 / ATCC MYA-2876) OX=237561 GN=URA2 PE=3 SV=1	1	17	17	17	12	12	8	12	7	8	8	16	12	12	8	12	7	8	8	16	12	12	8	12	7	8	8	16	13	13	13	244.64	2216	2216	0	61.09	By MS/MS	By MS/MS	By MS/MS	By MS/MS	By matching	By MS/MS	By matching	By MS/MS
A0A1D8PTD8	A0A1D8PTD8	4	4	4	tr|A0A1D8PTD8|A0A1D8PTD8_CANAL Thiosulfate sulfurtransferase OS=Candida albicans (strain SC5314 / ATCC MYA-2876) OX=237561 GN=CAALFM_CR07020WA PE=4 SV=1	1	4	4	4	3	3	3	4	4	3	1	3	3	3	3	4	4	3	1	3	3	3	3	4	4	3	1	3	34.8	34.8	34.8	20.316	181	181	0	12.041	By MS/MS	By MS/MS	By MS/MS	By MS/MS	By matching	By MS/MS	By matching	By MS/MS
A0A1D8PTG5	A0A1D8PTG5	1	1	1	tr|A0A1D8PTG5|A0A1D8PTG5_CANAL U4/U6-U5 snRNP complex subunit OS=Candida albicans (strain SC5314 / ATCC MYA-2876) OX=237561 GN=SMX4 PE=4 SV=1	1	1	1	1	1	1	1	1	1	1	1	1	1	1	1	1	1	1	1	1	1	1	1	1	1	1	1	1	10.4	10.4	10.4	10.905	96	96	0.0046784	2.9063	By MS/MS	By MS/MS	By matching	By MS/MS	By matching	By MS/MS	By MS/MS	By MS/MS
A0A1D8PTH3	A0A1D8PTH3	6	6	6	tr|A0A1D8PTH3|A0A1D8PTH3_CANAL Alpha-ketoglutarate dehydrogenase OS=Candida albicans (strain SC5314 / ATCC MYA-2876) OX=237561 GN=KGD2 PE=4 SV=1	1	6	6	6	6	4	4	4	5	4	5	2	6	4	4	4	5	4	5	2	6	4	4	4	5	4	5	2	23.6	23.6	23.6	48.039	441	441	0	20.588	By MS/MS	By MS/MS	By MS/MS	By MS/MS	By MS/MS	By MS/MS	By MS/MS	By MS/MS
A0A1D8PTI7	A0A1D8PTI7	4	4	4	tr|A0A1D8PTI7|A0A1D8PTI7_CANAL 40S ribosomal protein S27 OS=Candida albicans (strain SC5314 / ATCC MYA-2876) OX=237561 GN=RPS27 PE=3 SV=1	1	4	4	4	4	4	4	4	4	3	4	4	4	4	4	4	4	3	4	4	4	4	4	4	4	3	4	4	46.3	46.3	46.3	8.9694	82	82	0	11.904	By MS/MS	By MS/MS	By MS/MS	By MS/MS	By MS/MS	By MS/MS	By MS/MS	By MS/MS
A0A1D8PTK1	A0A1D8PTK1	2	2	2	tr|A0A1D8PTK1|A0A1D8PTK1_CANAL Chorismate synthase OS=Candida albicans (strain SC5314 / ATCC MYA-2876) OX=237561 GN=ARO2 PE=3 SV=1	1	2	2	2	2	2	2	2	0	2	1	2	2	2	2	2	0	2	1	2	2	2	2	2	0	2	1	2	8	8	8	44.804	413	413	0	6.1168	By MS/MS	By MS/MS	By MS/MS	By MS/MS		By matching	By matching	By MS/MS
A0A1D8PTP9	A0A1D8PTP9	32	32	32	tr|A0A1D8PTP9|A0A1D8PTP9_CANAL Chaperone ATPase OS=Candida albicans (strain SC5314 / ATCC MYA-2876) OX=237561 GN=HSP104 PE=1 SV=1	1	32	32	32	28	29	25	25	23	26	23	28	28	29	25	25	23	26	23	28	28	29	25	25	23	26	23	28	48.7	48.7	48.7	99.917	899	899	0	159.16	By MS/MS	By MS/MS	By MS/MS	By MS/MS	By MS/MS	By MS/MS	By MS/MS	By MS/MS
A0A1D8PTR4	A0A1D8PTR4	2	2	2	tr|A0A1D8PTR4|A0A1D8PTR4_CANAL Ribosomal 40S subunit protein S29A OS=Candida albicans (strain SC5314 / ATCC MYA-2876) OX=237561 GN=CAALFM_CR08480CA PE=4 SV=1	1	2	2	2	2	2	1	2	2	1	1	2	2	2	1	2	2	1	1	2	2	2	1	2	2	1	1	2	33.9	33.9	33.9	6.6005	56	56	0.0012361	3.6231	By matching	By MS/MS	By matching	By MS/MS	By MS/MS	By matching	By MS/MS	By MS/MS
A0A1D8PTR7	A0A1D8PTR7	14	14	14	tr|A0A1D8PTR7|A0A1D8PTR7_CANAL Tropomyosin OS=Candida albicans (strain SC5314 / ATCC MYA-2876) OX=237561 GN=TPM2 PE=4 SV=1	1	14	14	14	11	10	9	10	11	9	12	13	11	10	9	10	11	9	12	13	11	10	9	10	11	9	12	13	85.7	85.7	85.7	18.969	161	161	0	60.873	By MS/MS	By MS/MS	By MS/MS	By MS/MS	By MS/MS	By MS/MS	By MS/MS	By MS/MS
A0A1D8PTS0	A0A1D8PTS0	5	5	5	tr|A0A1D8PTS0|A0A1D8PTS0_CANAL Ribosomal protein P2A OS=Candida albicans (strain SC5314 / ATCC MYA-2876) OX=237561 GN=RPP2A PE=3 SV=1	1	5	5	5	5	5	5	5	5	5	5	5	5	5	5	5	5	5	5	5	5	5	5	5	5	5	5	5	54.6	54.6	54.6	10.858	108	108	0	63.673	By MS/MS	By MS/MS	By MS/MS	By MS/MS	By MS/MS	By MS/MS	By MS/MS	By MS/MS
A0A1D8PTU4	A0A1D8PTU4	3	3	3	tr|A0A1D8PTU4|A0A1D8PTU4_CANAL Uncharacterized protein OS=Candida albicans (strain SC5314 / ATCC MYA-2876) OX=237561 GN=CAALFM_CR08920WA PE=3 SV=1	1	3	3	3	2	2	1	2	0	2	1	1	2	2	1	2	0	2	1	1	2	2	1	2	0	2	1	1	10	10	10	49.348	440	440	0	3.8946	By MS/MS	By MS/MS	By MS/MS	By matching		By matching	By matching	By matching
A0A1D8PTU7	A0A1D8PTU7	16	16	16	tr|A0A1D8PTU7|A0A1D8PTU7_CANAL Asr2p OS=Candida albicans (strain SC5314 / ATCC MYA-2876) OX=237561 GN=ASR2 PE=4 SV=1	1	16	16	16	11	13	13	10	7	10	8	14	11	13	13	10	7	10	8	14	11	13	13	10	7	10	8	14	65.1	65.1	65.1	27.778	258	258	0	58.914	By MS/MS	By MS/MS	By MS/MS	By MS/MS	By MS/MS	By MS/MS	By MS/MS	By MS/MS
A0A1D8PTV4	A0A1D8PTV4	12	12	12	tr|A0A1D8PTV4|A0A1D8PTV4_CANAL Tubulin alpha chain OS=Candida albicans (strain SC5314 / ATCC MYA-2876) OX=237561 GN=TUB1 PE=3 SV=1	1	12	12	12	10	10	9	8	9	9	4	10	10	10	9	8	9	9	4	10	10	10	9	8	9	9	4	10	49.8	49.8	49.8	49.968	448	448	0	61.991	By MS/MS	By MS/MS	By MS/MS	By MS/MS	By MS/MS	By MS/MS	By MS/MS	By MS/MS
A0A1D8PTV7	A0A1D8PTV7	12	12	12	tr|A0A1D8PTV7|A0A1D8PTV7_CANAL Putative cystathionine beta-lyase OS=Candida albicans (strain SC5314 / ATCC MYA-2876) OX=237561 GN=CAALFM_CR09010CA PE=3 SV=1	1	12	12	12	11	11	11	10	9	11	9	11	11	11	11	10	9	11	9	11	11	11	11	10	9	11	9	11	53.5	53.5	53.5	42.406	383	383	0	55.613	By MS/MS	By MS/MS	By MS/MS	By MS/MS	By MS/MS	By MS/MS	By MS/MS	By MS/MS
A0A1D8PTW2	A0A1D8PTW2	10	10	10	tr|A0A1D8PTW2|A0A1D8PTW2_CANAL Uncharacterized protein OS=Candida albicans (strain SC5314 / ATCC MYA-2876) OX=237561 GN=CAALFM_CR09140CA PE=4 SV=1	1	10	10	10	8	8	7	7	5	6	4	9	8	8	7	7	5	6	4	9	8	8	7	7	5	6	4	9	19.9	19.9	19.9	91.561	788	788	0	30.193	By MS/MS	By MS/MS	By MS/MS	By MS/MS	By matching	By matching	By matching	By MS/MS
A0A1D8PTW6	A0A1D8PTW6	11	11	11	tr|A0A1D8PTW6|A0A1D8PTW6_CANAL 3-hydroxy-3-methylglutaryl coenzyme A synthase OS=Candida albicans (strain SC5314 / ATCC MYA-2876) OX=237561 GN=ERG13 PE=3 SV=1	1	11	11	11	9	11	7	7	5	8	6	9	9	11	7	7	5	8	6	9	9	11	7	7	5	8	6	9	39.2	39.2	39.2	49.755	451	451	0	34.203	By MS/MS	By MS/MS	By MS/MS	By MS/MS	By MS/MS	By MS/MS	By MS/MS	By MS/MS
A0A1D8PTW9	A0A1D8PTW9	3	3	3	tr|A0A1D8PTW9|A0A1D8PTW9_CANAL Pyridoxine 4-dehydrogenase OS=Candida albicans (strain SC5314 / ATCC MYA-2876) OX=237561 GN=CAALFM_CR09100CA PE=4 SV=1	1	3	3	3	3	2	3	2	2	2	2	3	3	2	3	2	2	2	2	3	3	2	3	2	2	2	2	3	11.5	11.5	11.5	39.011	349	349	0	10.436	By MS/MS	By matching	By matching	By MS/MS	By matching	By matching	By matching	By MS/MS
A0A1D8PTX1	A0A1D8PTX1	2	2	2	tr|A0A1D8PTX1|A0A1D8PTX1_CANAL Actin-related protein 2 OS=Candida albicans (strain SC5314 / ATCC MYA-2876) OX=237561 GN=ARP2 PE=3 SV=1	1	2	2	2	2	2	2	1	2	0	2	1	2	2	2	1	2	0	2	1	2	2	2	1	2	0	2	1	8.2	8.2	8.2	44.323	391	391	0	3.7734	By MS/MS	By MS/MS	By MS/MS	By matching	By matching		By matching	By MS/MS
A0A1D8PTY0	A0A1D8PTY0	5	5	5	tr|A0A1D8PTY0|A0A1D8PTY0_CANAL Uncharacterized protein OS=Candida albicans (strain SC5314 / ATCC MYA-2876) OX=237561 GN=CAALFM_CR09240CA PE=4 SV=1	1	5	5	5	3	3	3	3	5	4	2	4	3	3	3	3	5	4	2	4	3	3	3	3	5	4	2	4	53.1	53.1	53.1	17.19	147	147	0	17.701	By MS/MS	By MS/MS	By MS/MS	By MS/MS	By MS/MS	By MS/MS	By matching	By MS/MS
A0A1D8PTY4	A0A1D8PTY4	2	1	1	tr|A0A1D8PTY4|A0A1D8PTY4_CANAL Elf1p OS=Candida albicans (strain SC5314 / ATCC MYA-2876) OX=237561 GN=ELF1 PE=4 SV=1	1	2	1	1	2	2	1	0	1	2	0	2	1	1	0	0	1	1	0	1	1	1	0	0	1	1	0	1	2.4	1.8	1.8	133.9	1195	1195	0	4.301	By matching	By MS/MS	By matching		By matching	By matching		By matching
A0A1D8PTY6	A0A1D8PTY6	2	2	2	tr|A0A1D8PTY6|A0A1D8PTY6_CANAL Proteasome endopeptidase complex OS=Candida albicans (strain SC5314 / ATCC MYA-2876) OX=237561 GN=PRE8 PE=3 SV=1	1	2	2	2	2	2	2	2	1	2	1	2	2	2	2	2	1	2	1	2	2	2	2	2	1	2	1	2	12.4	12.4	12.4	27.741	251	251	0	7.5325	By MS/MS	By MS/MS	By MS/MS	By MS/MS	By matching	By MS/MS	By matching	By MS/MS
A0A1D8PTZ1	A0A1D8PTZ1	1	1	1	tr|A0A1D8PTZ1|A0A1D8PTZ1_CANAL Uncharacterized protein OS=Candida albicans (strain SC5314 / ATCC MYA-2876) OX=237561 GN=CAALFM_CR09330CA PE=4 SV=1	1	1	1	1	1	1	0	1	0	1	0	1	1	1	0	1	0	1	0	1	1	1	0	1	0	1	0	1	2.8	2.8	2.8	100.05	901	901	0	4.1724	By MS/MS	By MS/MS		By MS/MS		By MS/MS		By MS/MS
A0A1D8PTZ5	A0A1D8PTZ5	2	2	2	tr|A0A1D8PTZ5|A0A1D8PTZ5_CANAL Uncharacterized protein OS=Candida albicans (strain SC5314 / ATCC MYA-2876) OX=237561 GN=CAALFM_CR09350CA PE=4 SV=1	1	2	2	2	0	0	2	2	2	1	1	2	0	0	2	2	2	1	1	2	0	0	2	2	2	1	1	2	10.5	10.5	10.5	28.06	237	237	0	4.1969			By matching	By matching	By matching	By matching	By matching	By MS/MS
A0A1D8PU04	A0A1D8PU04	11	11	11	tr|A0A1D8PU04|A0A1D8PU04_CANAL S-formylglutathione hydrolase OS=Candida albicans (strain SC5314 / ATCC MYA-2876) OX=237561 GN=CAALFM_CR09670CA PE=3 SV=1	1	11	11	11	9	10	10	9	9	7	5	10	9	10	10	9	9	7	5	10	9	10	10	9	9	7	5	10	59.7	59.7	59.7	34.264	303	303	0	43.555	By MS/MS	By MS/MS	By MS/MS	By MS/MS	By MS/MS	By MS/MS	By MS/MS	By MS/MS
A0A1D8PU17	A0A1D8PU17	3	3	3	tr|A0A1D8PU17|A0A1D8PU17_CANAL Lysophospholipase OS=Candida albicans (strain SC5314 / ATCC MYA-2876) OX=237561 GN=PLB3 PE=3 SV=1	1	3	3	3	3	3	1	2	1	3	0	1	3	3	1	2	1	3	0	1	3	3	1	2	1	3	0	1	10	10	10	69.716	632	632	0	13.242	By MS/MS	By MS/MS	By matching	By matching	By matching	By MS/MS		By MS/MS
A0A1D8PU40	A0A1D8PU40	3	3	3	tr|A0A1D8PU40|A0A1D8PU40_CANAL E2 ubiquitin-conjugating protein OS=Candida albicans (strain SC5314 / ATCC MYA-2876) OX=237561 GN=UBC4 PE=3 SV=1	1	3	3	3	1	3	3	3	2	2	2	2	1	3	3	3	2	2	2	2	1	3	3	3	2	2	2	2	27.9	27.9	27.9	16.408	147	147	0	7.3994	By matching	By MS/MS	By MS/MS	By MS/MS	By matching	By MS/MS	By matching	By MS/MS
A0A1D8PU46	A0A1D8PU46	9	9	9	tr|A0A1D8PU46|A0A1D8PU46_CANAL snoRNP complex protein OS=Candida albicans (strain SC5314 / ATCC MYA-2876) OX=237561 GN=SIK1 PE=4 SV=1	1	9	9	9	7	7	8	7	4	5	4	7	7	7	8	7	4	5	4	7	7	7	8	7	4	5	4	7	32.2	32.2	32.2	57.769	516	516	0	39.611	By MS/MS	By MS/MS	By MS/MS	By MS/MS	By matching	By MS/MS	By MS/MS	By MS/MS
A0A1D8PU51	A0A1D8PU51	7	7	7	tr|A0A1D8PU51|A0A1D8PU51_CANAL Uncharacterized protein OS=Candida albicans (strain SC5314 / ATCC MYA-2876) OX=237561 GN=CAALFM_CR10140WA PE=3 SV=1	1	7	7	7	2	4	2	5	4	3	3	4	2	4	2	5	4	3	3	4	2	4	2	5	4	3	3	4	14.6	14.6	14.6	79.24	720	720	0	16.657	By MS/MS	By MS/MS	By matching	By MS/MS	By matching	By MS/MS	By matching	By MS/MS
A0A1D8PU56	A0A1D8PU56	3	3	3	tr|A0A1D8PU56|A0A1D8PU56_CANAL Long-chain fatty acid-CoA ligase OS=Candida albicans (strain SC5314 / ATCC MYA-2876) OX=237561 GN=FAA4 PE=4 SV=1	1	3	3	3	2	2	3	3	2	2	2	3	2	2	3	3	2	2	2	3	2	2	3	3	2	2	2	3	6	6	6	77.319	696	696	0	6.3406	By MS/MS	By MS/MS	By MS/MS	By MS/MS	By matching	By matching	By matching	By MS/MS
A0A1D8PU61	A0A1D8PU61	8	8	8	tr|A0A1D8PU61|A0A1D8PU61_CANAL S-(hydroxymethyl)glutathione dehydrogenase OS=Candida albicans (strain SC5314 / ATCC MYA-2876) OX=237561 GN=FDH3 PE=3 SV=1	1	8	8	8	6	6	6	7	4	6	4	7	6	6	6	7	4	6	4	7	6	6	6	7	4	6	4	7	29.1	29.1	29.1	40.586	381	381	0	27.688	By MS/MS	By MS/MS	By MS/MS	By MS/MS	By MS/MS	By MS/MS	By MS/MS	By MS/MS
A0A1D8PU67	A0A1D8PU67	2	2	2	tr|A0A1D8PU67|A0A1D8PU67_CANAL Proteasome core particle subunit beta 2 OS=Candida albicans (strain SC5314 / ATCC MYA-2876) OX=237561 GN=PUP1 PE=4 SV=1	1	2	2	2	2	2	2	2	2	2	1	2	2	2	2	2	2	2	1	2	2	2	2	2	2	2	1	2	14.3	14.3	14.3	29.407	272	272	0.0036585	3.3885	By matching	By MS/MS	By MS/MS	By MS/MS	By matching	By matching	By matching	By MS/MS
A0A1D8PU69	A0A1D8PU69	8	8	8	tr|A0A1D8PU69|A0A1D8PU69_CANAL Thioredoxin OS=Candida albicans (strain SC5314 / ATCC MYA-2876) OX=237561 GN=TRX1 PE=3 SV=1	1	8	8	8	6	6	7	8	8	7	8	6	6	6	7	8	8	7	8	6	6	6	7	8	8	7	8	6	92.2	92.2	92.2	11.487	103	103	0	77.849	By MS/MS	By MS/MS	By MS/MS	By MS/MS	By MS/MS	By MS/MS	By MS/MS	By MS/MS
A0A1D8PUB4	A0A1D8PUB4	19	19	19	tr|A0A1D8PUB4|A0A1D8PUB4_CANAL L-iditol 2-dehydrogenase OS=Candida albicans (strain SC5314 / ATCC MYA-2876) OX=237561 GN=XYL2 PE=3 SV=1	1	19	19	19	19	19	14	17	17	17	15	16	19	19	14	17	17	17	15	16	19	19	14	17	17	17	15	16	78.1	78.1	78.1	38.771	360	360	0	115.68	By MS/MS	By MS/MS	By MS/MS	By MS/MS	By MS/MS	By MS/MS	By MS/MS	By MS/MS
A0A1D8PUB9	A0A1D8PUB9	1	1	1	tr|A0A1D8PUB9|A0A1D8PUB9_CANAL Oligo-1,6-glucosidase IMA1 OS=Candida albicans (strain SC5314 / ATCC MYA-2876) OX=237561 GN=MAL2 PE=4 SV=1	1	1	1	1	0	1	0	0	0	0	0	0	0	1	0	0	0	0	0	0	0	1	0	0	0	0	0	0	1.6	1.6	1.6	66.238	570	570	1	-2		By MS/MS
A0A1D8PUD2	A0A1D8PUD2	9	9	9	tr|A0A1D8PUD2|A0A1D8PUD2_CANAL F1F0 ATP synthase subunit delta OS=Candida albicans (strain SC5314 / ATCC MYA-2876) OX=237561 GN=ATP16 PE=3 SV=1	1	9	9	9	8	8	9	8	7	8	6	9	8	8	9	8	7	8	6	9	8	8	9	8	7	8	6	9	47.8	47.8	47.8	17.582	161	161	0	56.811	By MS/MS	By MS/MS	By MS/MS	By MS/MS	By MS/MS	By MS/MS	By MS/MS	By MS/MS
CON__P00761	CON__P00761	1	1	1		1	1	1	1	1	1	1	1	1	1	1	1	1	1	1	1	1	1	1	1	1	1	1	1	1	1	1	1	3.5	3.5	3.5	24.409	231	231	0.0087816	2.3336	By MS/MS	By MS/MS	By MS/MS	By MS/MS	By MS/MS	By MS/MS	By MS/MS	By MS/MS
CON__P02676	CON__P02676	2	2	2		1	2	2	2	0	0	0	0	0	2	1	1	0	0	0	0	0	2	1	1	0	0	0	0	0	2	1	1	3.8	3.8	3.8	56.44	495	495	0	4.3725						By MS/MS	By matching	By MS/MS
CON__Q3SX09;CON__P02070	CON__Q3SX09;CON__P02070	2;1	2;1	2;1	;	2	2	2	2	0	0	1	0	0	2	2	1	0	0	1	0	0	2	2	1	0	0	1	0	0	2	2	1	9.5	9.5	9.5	22.06	201	201;145	0	6.2236			By MS/MS			By MS/MS	By MS/MS	By MS/MS
CON__Q922U2;CON__Q8BGZ7;CON__P50446;CON__Q5XQN5;CON__P04264	CON__Q922U2;CON__Q8BGZ7;CON__P50446;CON__Q5XQN5;CON__P04264	2;1;1;1;1	2;1;1;1;1	2;1;1;1;1	;;;;	5	2	2	2	0	1	1	0	0	2	2	2	0	1	1	0	0	2	2	2	0	1	1	0	0	2	2	2	6.4	6.4	6.4	61.766	580	580;551;553;601;644	0	4.878		By matching	By MS/MS			By MS/MS	By MS/MS	By MS/MS
G1UAZ9	G1UAZ9	3	3	3	tr|G1UAZ9|G1UAZ9_CANAL Uncharacterized protein OS=Candida albicans (strain SC5314 / ATCC MYA-2876) OX=237561 GN=orf19.5158 PE=4 SV=1	1	3	3	3	3	3	3	3	3	3	2	3	3	3	3	3	3	3	2	3	3	3	3	3	3	3	2	3	44.2	44.2	44.2	19.729	172	172	0	16.157	By MS/MS	By MS/MS	By MS/MS	By MS/MS	By matching	By MS/MS	By matching	By MS/MS
O13289	O13289	20	20	20	sp|O13289|CATA_CANAL Peroxisomal catalase OS=Candida albicans (strain SC5314 / ATCC MYA-2876) OX=237561 GN=CAT1 PE=2 SV=5	1	20	20	20	19	18	13	14	14	15	16	16	19	18	13	14	14	15	16	16	19	18	13	14	14	15	16	16	61.2	61.2	61.2	54.863	485	485	0	123.94	By MS/MS	By MS/MS	By MS/MS	By MS/MS	By MS/MS	By MS/MS	By MS/MS	By MS/MS
O13318;P43076	O13318	4;1	4;1	4;1	sp|O13318|PHR2_CANAL pH-responsive protein 2 OS=Candida albicans (strain SC5314 / ATCC MYA-2876) OX=237561 GN=PHR2 PE=2 SV=2	2	4	4	4	4	4	4	2	4	4	4	4	4	4	4	2	4	4	4	4	4	4	4	2	4	4	4	4	10.7	10.7	10.7	58.715	544	544;548	0	16.38	By MS/MS	By MS/MS	By MS/MS	By MS/MS	By MS/MS	By MS/MS	By MS/MS	By MS/MS
O13426	O13426	26	26	25	sp|O13426|GLYC_CANAL Serine hydroxymethyltransferase, cytosolic OS=Candida albicans (strain SC5314 / ATCC MYA-2876) OX=237561 GN=SHM2 PE=1 SV=4	1	26	26	25	22	23	18	19	16	23	19	21	22	23	18	19	16	23	19	21	21	22	17	18	15	22	18	20	72.6	72.6	71.1	52.038	470	470	0	81.591	By MS/MS	By MS/MS	By MS/MS	By MS/MS	By MS/MS	By MS/MS	By MS/MS	By MS/MS
O42766	O42766	22	22	22	sp|O42766|1433_CANAL 14-3-3 protein homolog OS=Candida albicans (strain SC5314 / ATCC MYA-2876) OX=237561 GN=BMH1 PE=3 SV=2	1	22	22	22	17	19	17	20	14	18	18	19	17	19	17	20	14	18	18	19	17	19	17	20	14	18	18	19	86	86	86	29.48	264	264	0	135.42	By MS/MS	By MS/MS	By MS/MS	By MS/MS	By MS/MS	By MS/MS	By MS/MS	By MS/MS
O42817	O42817	10	10	10	sp|O42817|RSSA_CANAL 40S ribosomal protein S0 OS=Candida albicans (strain SC5314 / ATCC MYA-2876) OX=237561 GN=RPS0 PE=2 SV=2	1	10	10	10	9	9	10	9	9	7	8	9	9	9	10	9	9	7	8	9	9	9	10	9	9	7	8	9	60.9	60.9	60.9	28.73	261	261	0	51.989	By MS/MS	By MS/MS	By MS/MS	By MS/MS	By MS/MS	By MS/MS	By MS/MS	By MS/MS
O42825	O42825	3	3	3	sp|O42825|RHO1_CANAL GTP-binding protein RHO1 OS=Candida albicans (strain SC5314 / ATCC MYA-2876) OX=237561 GN=RHO1 PE=3 SV=1	1	3	3	3	1	1	2	1	0	1	1	2	1	1	2	1	0	1	1	2	1	1	2	1	0	1	1	2	22.2	22.2	22.2	21.999	198	198	0	8.5518	By MS/MS	By MS/MS	By MS/MS	By MS/MS		By MS/MS	By MS/MS	By MS/MS
O43101	O43101	3	3	3	sp|O43101|CBF5_CANAL H/ACA ribonucleoprotein complex subunit CBF5 OS=Candida albicans (strain SC5314 / ATCC MYA-2876) OX=237561 GN=CBF5 PE=3 SV=1	1	3	3	3	1	2	3	2	2	1	1	2	1	2	3	2	2	1	1	2	1	2	3	2	2	1	1	2	9.2	9.2	9.2	54.321	479	479	0	4.6598	By MS/MS	By MS/MS	By matching	By MS/MS	By matching	By matching	By matching	By MS/MS
O59931	O59931	8	8	8	sp|O59931|RL13_CANAL 60S ribosomal protein L13 OS=Candida albicans (strain SC5314 / ATCC MYA-2876) OX=237561 GN=RPL13 PE=3 SV=1	1	8	8	8	7	5	7	7	6	5	5	5	7	5	7	7	6	5	5	5	7	5	7	7	6	5	5	5	45.5	45.5	45.5	23.053	202	202	0	25.477	By MS/MS	By MS/MS	By MS/MS	By MS/MS	By MS/MS	By MS/MS	By MS/MS	By MS/MS
O74161	O74161	1	1	1	sp|O74161|CHS5_CANAL Chitin biosynthesis protein CHS5 OS=Candida albicans (strain SC5314 / ATCC MYA-2876) OX=237561 GN=CHS5 PE=3 SV=2	1	1	1	1	1	1	0	1	0	1	0	1	1	1	0	1	0	1	0	1	1	1	0	1	0	1	0	1	2	2	2	62.157	562	562	0.0098146	2.2822	By MS/MS	By matching		By matching		By matching		By matching
O74198	O74198	3	3	3	sp|O74198|ERG6_CANAL Sterol 24-C-methyltransferase OS=Candida albicans (strain SC5314 / ATCC MYA-2876) OX=237561 GN=ERG6 PE=3 SV=2	1	3	3	3	3	3	1	2	0	1	0	3	3	3	1	2	0	1	0	3	3	3	1	2	0	1	0	3	16.2	16.2	16.2	43.071	376	376	0	8.0756	By MS/MS	By MS/MS	By matching	By matching		By matching		By MS/MS
O74261	O74261	23	23	23	sp|O74261|HSP60_CANAL Heat shock protein 60, mitochondrial OS=Candida albicans (strain SC5314 / ATCC MYA-2876) OX=237561 GN=HSP60 PE=3 SV=1	1	23	23	23	20	22	21	20	16	21	17	20	20	22	21	20	16	21	17	20	20	22	21	20	16	21	17	20	46.1	46.1	46.1	60.125	566	566	0	100.3	By MS/MS	By MS/MS	By MS/MS	By MS/MS	By MS/MS	By MS/MS	By MS/MS	By MS/MS
O93827	O93827	15	15	15	sp|O93827|MPG1_CANAL Mannose-1-phosphate guanyltransferase OS=Candida albicans (strain SC5314 / ATCC MYA-2876) OX=237561 GN=MPG1 PE=1 SV=1	1	15	15	15	11	11	11	14	10	12	11	13	11	11	11	14	10	12	11	13	11	11	11	14	10	12	11	13	56.1	56.1	56.1	39.975	362	362	0	60.673	By MS/MS	By MS/MS	By MS/MS	By MS/MS	By MS/MS	By MS/MS	By MS/MS	By MS/MS
O94030	O94030	2	2	2	sp|O94030|MIA40_CANAL Mitochondrial intermembrane space import and assembly protein 40 OS=Candida albicans (strain SC5314 / ATCC MYA-2876) OX=237561 GN=MIA40 PE=3 SV=2	1	2	2	2	1	1	2	0	1	2	0	2	1	1	2	0	1	2	0	2	1	1	2	0	1	2	0	2	7.5	7.5	7.5	27.929	252	252	0.0046838	2.9147	By matching	By MS/MS	By matching		By matching	By MS/MS		By MS/MS
O94038	O94038	15	10	10	sp|O94038|ADH2_CANAL Alcohol dehydrogenase 2 OS=Candida albicans (strain SC5314 / ATCC MYA-2876) OX=237561 GN=ADH2 PE=3 SV=1	1	15	10	10	14	13	4	10	5	12	12	11	9	8	0	7	1	9	8	6	9	8	0	7	1	9	8	6	53.7	39.4	39.4	36.807	348	348	0	37.597	By MS/MS	By MS/MS	By matching	By MS/MS	By matching	By MS/MS	By MS/MS	By MS/MS
O94083	O94083	13	13	13	sp|O94083|IF5A_CANAL Eukaryotic translation initiation factor 5A OS=Candida albicans (strain SC5314 / ATCC MYA-2876) OX=237561 GN=ANB1 PE=3 SV=2	1	13	13	13	12	11	9	12	7	12	10	11	12	11	9	12	7	12	10	11	12	11	9	12	7	12	10	11	89.2	89.2	89.2	17.132	158	158	0	97.628	By MS/MS	By MS/MS	By MS/MS	By MS/MS	By MS/MS	By MS/MS	By MS/MS	By MS/MS
P0C8K9	P0C8K9	1	1	1	sp|P0C8K9|COX1_CANAL Cytochrome c oxidase subunit 1 OS=Candida albicans (strain SC5314 / ATCC MYA-2876) OX=237561 GN=COX1 PE=3 SV=1	1	1	1	1	1	1	1	1	1	1	1	1	1	1	1	1	1	1	1	1	1	1	1	1	1	1	1	1	5.1	5.1	5.1	58.744	531	531	0	11.004	By MS/MS	By MS/MS	By MS/MS	By MS/MS	By MS/MS	By MS/MS	By MS/MS	By MS/MS
P0CB54	P0CB54	3	3	3	sp|P0CB54|GET3_CANAL ATPase GET3 OS=Candida albicans (strain SC5314 / ATCC MYA-2876) OX=237561 GN=GET3 PE=3 SV=1	1	3	3	3	2	1	2	2	0	2	0	2	2	1	2	2	0	2	0	2	2	1	2	2	0	2	0	2	13.4	13.4	13.4	39.604	350	350	0	6.5231	By MS/MS	By MS/MS	By MS/MS	By MS/MS		By MS/MS		By MS/MS
P0CH96	P0CH96	3	3	3	sp|P0CH96|PURA_CANAL Adenylosuccinate synthetase OS=Candida albicans (strain SC5314 / ATCC MYA-2876) OX=237561 GN=ADE12 PE=3 SV=1	1	3	3	3	3	2	2	2	2	1	2	2	3	2	2	2	2	1	2	2	3	2	2	2	2	1	2	2	13.6	13.6	13.6	47.888	428	428	0	7.7433	By MS/MS	By MS/MS	By MS/MS	By MS/MS	By matching	By matching	By MS/MS	By MS/MS
P0CT51	P0CT51	9	9	9	sp|P0CT51|BLP1_CANAL Blood-induced peptide 1 OS=Candida albicans (strain SC5314 / ATCC MYA-2876) OX=237561 GN=BLP1 PE=1 SV=1	1	9	9	9	7	6	4	4	5	7	6	7	7	6	4	4	5	7	6	7	7	6	4	4	5	7	6	7	81.8	81.8	81.8	9.0312	77	77	0	21.928	By MS/MS	By MS/MS	By MS/MS	By MS/MS	By matching	By MS/MS	By MS/MS	By MS/MS
Q9Y7F0;P0CU34	Q9Y7F0;P0CU34	20;20	20;20	20;20	sp|Q9Y7F0|TSA1_CANAL Peroxiredoxin TSA1-A OS=Candida albicans (strain SC5314 / ATCC MYA-2876) OX=237561 GN=TSA1 PE=2 SV=1;sp|P0CU34|TSA1B_CANAL Peroxiredoxin TSA1-B OS=Candida albicans (strain SC5314 / ATCC MYA-2876) OX=237561 GN=TSA1B PE=2 SV=1	2	20	20	20	20	20	17	18	17	19	18	18	20	20	17	18	17	19	18	18	20	20	17	18	17	19	18	18	95.9	95.9	95.9	21.86	196	196;196	0	183.59	By MS/MS	By MS/MS	By MS/MS	By MS/MS	By MS/MS	By MS/MS	By MS/MS	By MS/MS
Q96W54;P0CU35	Q96W54;P0CU35	5;5	5;5	5;5	sp|Q96W54|RS22A_CANAL 40S ribosomal protein S22-A OS=Candida albicans (strain SC5314 / ATCC MYA-2876) OX=237561 GN=RPS22A PE=3 SV=3;sp|P0CU35|RS22B_CANAL 40S ribosomal protein S22-B OS=Candida albicans (strain SC5314 / ATCC MYA-2876) OX=237561 GN=RPS22B PE	2	5	5	5	3	4	5	5	4	4	3	4	3	4	5	5	4	4	3	4	3	4	5	5	4	4	3	4	50	50	50	14.783	130	130;130	0	21.406	By matching	By MS/MS	By MS/MS	By MS/MS	By MS/MS	By MS/MS	By MS/MS	By MS/MS
P0CY19	P0CY19	3	3	3	sp|P0CY19|DUT_CANAL Deoxyuridine 5-triphosphate nucleotidohydrolase OS=Candida albicans (strain SC5314 / ATCC MYA-2876) OX=237561 GN=DUT1 PE=3 SV=1	1	3	3	3	3	3	3	2	3	2	2	3	3	3	3	2	3	2	2	3	3	3	3	2	3	2	2	3	47.2	47.2	47.2	16.945	159	159	0	11.515	By MS/MS	By MS/MS	By matching	By MS/MS	By matching	By MS/MS	By MS/MS	By MS/MS
P0CY31	P0CY31	3	3	3	sp|P0CY31|SEC4_CANAL Ras-related protein SEC4 OS=Candida albicans (strain SC5314 / ATCC MYA-2876) OX=237561 GN=SEC4 PE=3 SV=1	1	3	3	3	2	1	1	1	1	1	2	3	2	1	1	1	1	1	2	3	2	1	1	1	1	1	2	3	19.5	19.5	19.5	23.077	210	210	0	5.2878	By MS/MS	By MS/MS	By matching	By MS/MS	By matching	By matching	By MS/MS	By MS/MS
P0CY34	P0CY34	5	5	5	sp|P0CY34|TUP1_CANAL Transcriptional repressor TUP1 OS=Candida albicans (strain SC5314 / ATCC MYA-2876) OX=237561 GN=TUP1 PE=2 SV=1	1	5	5	5	2	3	3	4	3	4	2	4	2	3	3	4	3	4	2	4	2	3	3	4	3	4	2	4	15.8	15.8	15.8	57.603	512	512	0	11.046	By MS/MS	By MS/MS	By MS/MS	By MS/MS	By matching	By MS/MS	By matching	By MS/MS
Q59QD6;P0CY35	Q59QD6;P0CY35	28;28	28;28	28;28	sp|Q59QD6|EF1A2_CANAL Elongation factor 1-alpha 2 OS=Candida albicans (strain SC5314 / ATCC MYA-2876) OX=237561 GN=TEF2 PE=3 SV=2;sp|P0CY35|EF1A1_CANAL Elongation factor 1-alpha 1 OS=Candida albicans (strain SC5314 / ATCC MYA-2876) OX=237561 GN=TEF1 PE=3 S	2	28	28	28	23	24	24	25	24	25	24	23	23	24	24	25	24	25	24	23	23	24	24	25	24	25	24	23	68.8	68.8	68.8	50.011	458	458;458	0	151.86	By MS/MS	By MS/MS	By MS/MS	By MS/MS	By MS/MS	By MS/MS	By MS/MS	By MS/MS
P10613	P10613	2	2	2	sp|P10613|CP51_CANAL Lanosterol 14-alpha demethylase OS=Candida albicans (strain SC5314 / ATCC MYA-2876) OX=237561 GN=ERG11 PE=1 SV=2	1	2	2	2	2	2	2	0	1	1	2	2	2	2	2	0	1	1	2	2	2	2	2	0	1	1	2	2	8.7	8.7	8.7	60.675	528	528	0	6.9344	By MS/MS	By MS/MS	By matching		By matching	By MS/MS	By matching	By MS/MS
P22011	P22011	16	16	14	sp|P22011|PPIA_CANAL Peptidyl-prolyl cis-trans isomerase OS=Candida albicans (strain SC5314 / ATCC MYA-2876) OX=237561 GN=CYP1 PE=3 SV=1	1	16	16	14	11	13	10	12	11	12	10	13	11	13	10	12	11	12	10	13	9	11	8	11	9	10	8	11	80.9	80.9	75.9	17.575	162	162	0	122.7	By MS/MS	By MS/MS	By MS/MS	By MS/MS	By MS/MS	By MS/MS	By MS/MS	By MS/MS
P25997	P25997	40	40	39	sp|P25997|EF3_CANAL Elongation factor 3 OS=Candida albicans (strain SC5314 / ATCC MYA-2876) OX=237561 GN=CEF3 PE=1 SV=3	1	40	40	39	30	34	36	31	32	30	29	38	30	34	36	31	32	30	29	38	29	33	35	31	32	29	29	37	58.4	58.4	57.6	116.92	1050	1050	0	223.69	By MS/MS	By MS/MS	By MS/MS	By MS/MS	By MS/MS	By MS/MS	By MS/MS	By MS/MS
P28870	P28870	6	6	6	sp|P28870|FKBP_CANAL FK506-binding protein 1 OS=Candida albicans (strain SC5314 / ATCC MYA-2876) OX=237561 GN=RBP1 PE=1 SV=2	1	6	6	6	6	5	5	6	4	6	3	6	6	5	5	6	4	6	3	6	6	5	5	6	4	6	3	6	87.1	87.1	87.1	13.267	124	124	0	23.341	By MS/MS	By MS/MS	By MS/MS	By MS/MS	By MS/MS	By MS/MS	By MS/MS	By MS/MS
P29717	P29717	6	6	6	sp|P29717|EXG1_CANAL Glucan 1,3-beta-glucosidase OS=Candida albicans (strain SC5314 / ATCC MYA-2876) OX=237561 GN=XOG1 PE=1 SV=5	1	6	6	6	4	4	1	4	3	5	5	3	4	4	1	4	3	5	5	3	4	4	1	4	3	5	5	3	28.1	28.1	28.1	50.055	438	438	0	21.679	By MS/MS	By MS/MS	By matching	By MS/MS	By matching	By MS/MS	By MS/MS	By MS/MS
P30575	P30575	38	38	38	sp|P30575|ENO1_CANAL Enolase 1 OS=Candida albicans (strain SC5314 / ATCC MYA-2876) OX=237561 GN=ENO1 PE=2 SV=1	1	38	38	38	33	36	33	36	35	37	36	35	33	36	33	36	35	37	36	35	33	36	33	36	35	37	36	35	77.7	77.7	77.7	47.231	440	440	0	323.31	By MS/MS	By MS/MS	By MS/MS	By MS/MS	By MS/MS	By MS/MS	By MS/MS	By MS/MS
P31225	P31225	3	3	3	sp|P31225|CBP1_CANAL Corticosteroid-binding protein OS=Candida albicans (strain SC5314 / ATCC MYA-2876) OX=237561 GN=CBP1 PE=1 SV=2	1	3	3	3	2	3	2	3	1	2	1	3	2	3	2	3	1	2	1	3	2	3	2	3	1	2	1	3	11.9	11.9	11.9	55.492	489	489	0	12.258	By matching	By matching	By MS/MS	By MS/MS	By matching	By MS/MS	By matching	By MS/MS
P31353	P31353	10	10	10	sp|P31353|PMM_CANAL Phosphomannomutase OS=Candida albicans (strain SC5314 / ATCC MYA-2876) OX=237561 GN=PMM1 PE=1 SV=1	1	10	10	10	8	7	10	10	7	8	7	8	8	7	10	10	7	8	7	8	8	7	10	10	7	8	7	8	46	46	46	29.018	252	252	0	43.879	By MS/MS	By MS/MS	By MS/MS	By MS/MS	By MS/MS	By MS/MS	By MS/MS	By MS/MS
P34948	P34948	8	8	8	sp|P34948|MPI_CANAL Mannose-6-phosphate isomerase OS=Candida albicans (strain SC5314 / ATCC MYA-2876) OX=237561 GN=PMI1 PE=1 SV=2	1	8	8	8	7	7	6	6	4	7	7	8	7	7	6	6	4	7	7	8	7	7	6	6	4	7	7	8	27.7	27.7	27.7	48.866	441	441	0	30.066	By MS/MS	By MS/MS	By MS/MS	By MS/MS	By matching	By MS/MS	By MS/MS	By MS/MS
P40910	P40910	17	17	17	sp|P40910|RS3A_CANAL 40S ribosomal protein S1 OS=Candida albicans (strain SC5314 / ATCC MYA-2876) OX=237561 GN=RPS1 PE=3 SV=3	1	17	17	17	12	12	15	15	15	10	11	13	12	12	15	15	15	10	11	13	12	12	15	15	15	10	11	13	60.5	60.5	60.5	28.986	256	256	0	61.057	By MS/MS	By MS/MS	By MS/MS	By MS/MS	By MS/MS	By MS/MS	By MS/MS	By MS/MS
P40953	P40953	3	3	3	sp|P40953|CHI2_CANAL Chitinase 2 OS=Candida albicans (strain SC5314 / ATCC MYA-2876) OX=237561 GN=CHT2 PE=1 SV=2	1	3	3	3	2	3	2	2	2	2	2	3	2	3	2	2	2	2	2	3	2	3	2	2	2	2	2	3	13.9	13.9	13.9	60.814	583	583	0	16.305	By MS/MS	By MS/MS	By matching	By MS/MS	By matching	By MS/MS	By matching	By MS/MS
P40954	P40954	2	2	2	sp|P40954|CHI3_CANAL Chitinase 3 OS=Candida albicans (strain SC5314 / ATCC MYA-2876) OX=237561 GN=CHT3 PE=1 SV=2	1	2	2	2	2	1	2	1	0	2	2	1	2	1	2	1	0	2	2	1	2	1	2	1	0	2	2	1	9	9	9	60.06	567	567	0.0055741	2.482	By MS/MS	By MS/MS	By matching	By matching		By matching	By MS/MS	By matching
P41797	P41797	52	52	23	sp|P41797|HSP71_CANAL Heat shock protein SSA1 OS=Candida albicans (strain SC5314 / ATCC MYA-2876) OX=237561 GN=SSA1 PE=1 SV=2	1	52	52	23	43	44	40	45	39	43	43	41	43	44	40	45	39	43	43	41	20	19	17	19	17	19	18	18	71	71	32.5	70.323	656	656	0	323.31	By MS/MS	By MS/MS	By MS/MS	By MS/MS	By MS/MS	By MS/MS	By MS/MS	By MS/MS
P42800	P42800	34	34	34	sp|P42800|INO1_CANAL Inositol-3-phosphate synthase OS=Candida albicans (strain SC5314 / ATCC MYA-2876) OX=237561 GN=INO1 PE=3 SV=1	1	34	34	34	33	31	0	31	23	7	5	31	33	31	0	31	23	7	5	31	33	31	0	31	23	7	5	31	77.7	77.7	77.7	57.778	520	520	0	170.31	By MS/MS	By MS/MS		By MS/MS	By MS/MS	By matching	By matching	By MS/MS
P46250	P46250	4	4	4	sp|P46250|SEC14_CANAL SEC14 cytosolic factor OS=Candida albicans (strain SC5314 / ATCC MYA-2876) OX=237561 GN=SEC14 PE=2 SV=1	1	4	4	4	2	2	1	2	2	2	1	3	2	2	1	2	2	2	1	3	2	2	1	2	2	2	1	3	17.3	17.3	17.3	34.709	301	301	0	10.333	By MS/MS	By MS/MS	By MS/MS	By MS/MS	By MS/MS	By MS/MS	By matching	By MS/MS
P46273	P46273	43	43	43	sp|P46273|PGK_CANAL Phosphoglycerate kinase OS=Candida albicans (strain SC5314 / ATCC MYA-2876) OX=237561 GN=PGK1 PE=3 SV=1	1	43	43	43	38	34	35	36	37	38	36	37	38	34	35	36	37	38	36	37	38	34	35	36	37	38	36	37	90.9	90.9	90.9	45.179	417	417	0	323.31	By MS/MS	By MS/MS	By MS/MS	By MS/MS	By MS/MS	By MS/MS	By MS/MS	By MS/MS
P46586	P46586	5	5	5	sp|P46586|HIS1_CANAL ATP phosphoribosyltransferase OS=Candida albicans (strain SC5314 / ATCC MYA-2876) OX=237561 GN=HIS1 PE=3 SV=1	1	5	5	5	4	4	4	5	2	4	4	5	4	4	4	5	2	4	4	5	4	4	4	5	2	4	4	5	29.9	29.9	29.9	32.604	298	298	0	31.596	By MS/MS	By MS/MS	By MS/MS	By MS/MS	By matching	By MS/MS	By MS/MS	By MS/MS
P46587	P46587	48	20	20	sp|P46587|HSP72_CANAL Heat shock protein SSA2 OS=Candida albicans (strain SC5314 / ATCC MYA-2876) OX=237561 GN=SSA2 PE=1 SV=4	1	48	20	20	40	42	36	42	37	39	40	39	18	18	14	17	16	16	16	17	18	18	14	17	16	16	16	17	79.4	38.1	38.1	70.07	645	645	0	109.74	By MS/MS	By MS/MS	By MS/MS	By MS/MS	By MS/MS	By MS/MS	By MS/MS	By MS/MS
P46598	P46598	45	45	45	sp|P46598|HSP90_CANAL Heat shock protein 90 homolog OS=Candida albicans (strain SC5314 / ATCC MYA-2876) OX=237561 GN=HSP90 PE=3 SV=1	1	45	45	45	43	41	37	34	34	41	36	42	43	41	37	34	34	41	36	42	43	41	37	34	34	41	36	42	68.7	68.7	68.7	80.822	707	707	0	323.31	By MS/MS	By MS/MS	By MS/MS	By MS/MS	By MS/MS	By MS/MS	By MS/MS	By MS/MS
P46614	P46614	32	32	32	sp|P46614|KPYK_CANAL Pyruvate kinase OS=Candida albicans (strain SC5314 / ATCC MYA-2876) OX=237561 GN=CDC19 PE=1 SV=3	1	32	32	32	31	29	30	29	29	28	27	32	31	29	30	29	29	28	27	32	31	29	30	29	29	28	27	32	83.5	83.5	83.5	55.444	504	504	0	299.09	By MS/MS	By MS/MS	By MS/MS	By MS/MS	By MS/MS	By MS/MS	By MS/MS	By MS/MS
P53698	P53698	5	5	5	sp|P53698|CYC_CANAL Cytochrome c OS=Candida albicans (strain SC5314 / ATCC MYA-2876) OX=237561 GN=CYC1 PE=3 SV=3	1	5	5	5	2	2	3	2	2	3	3	5	2	2	3	2	2	3	3	5	2	2	3	2	2	3	3	5	40	40	40	12.18	110	110	0	10.388	By MS/MS	By MS/MS	By MS/MS	By MS/MS	By matching	By MS/MS	By MS/MS	By MS/MS
P79023	P79023	9	9	9	sp|P79023|AROG_CANAL Phospho-2-dehydro-3-deoxyheptonate aldolase, tyrosine-inhibited OS=Candida albicans (strain SC5314 / ATCC MYA-2876) OX=237561 GN=ARO4 PE=3 SV=1	1	9	9	9	6	7	6	7	6	7	7	8	6	7	6	7	6	7	7	8	6	7	6	7	6	7	7	8	46.8	46.8	46.8	40.291	370	370	0	28.078	By MS/MS	By MS/MS	By MS/MS	By MS/MS	By MS/MS	By MS/MS	By MS/MS	By MS/MS
P82610	P82610	53	53	53	sp|P82610|METE_CANAL 5-methyltetrahydropteroyltriglutamate--homocysteine methyltransferase OS=Candida albicans (strain SC5314 / ATCC MYA-2876) OX=237561 GN=MET6 PE=1 SV=2	1	53	53	53	45	44	41	48	40	48	45	51	45	44	41	48	40	48	45	51	45	44	41	48	40	48	45	51	77.3	77.3	77.3	85.701	767	767	0	274.36	By MS/MS	By MS/MS	By MS/MS	By MS/MS	By MS/MS	By MS/MS	By MS/MS	By MS/MS
P82611	P82611	28	28	28	sp|P82611|ACON_CANAL Aconitate hydratase, mitochondrial OS=Candida albicans (strain SC5314 / ATCC MYA-2876) OX=237561 GN=ACO1 PE=1 SV=2	1	28	28	28	20	24	21	24	18	19	20	23	20	24	21	24	18	19	20	23	20	24	21	24	18	19	20	23	53.3	53.3	53.3	84.22	777	777	0	126.51	By MS/MS	By MS/MS	By MS/MS	By MS/MS	By MS/MS	By MS/MS	By MS/MS	By MS/MS
P82612	P82612	19	19	19	sp|P82612|PMGY_CANAL Phosphoglycerate mutase OS=Candida albicans (strain SC5314 / ATCC MYA-2876) OX=237561 GN=GPM1 PE=1 SV=3	1	19	19	19	16	17	16	15	12	14	14	18	16	17	16	15	12	14	14	18	16	17	16	15	12	14	14	18	66.9	66.9	66.9	27.454	248	248	0	169.83	By MS/MS	By MS/MS	By MS/MS	By MS/MS	By MS/MS	By MS/MS	By MS/MS	By MS/MS
P83773	P83773	25	25	25	sp|P83773|ACH1_CANAL Acetyl-CoA hydrolase OS=Candida albicans (strain SC5314 / ATCC MYA-2876) OX=237561 GN=ACH1 PE=1 SV=3	1	25	25	25	22	21	16	19	15	19	13	20	22	21	16	19	15	19	13	20	22	21	16	19	15	19	13	20	76.3	76.3	76.3	58.004	524	524	0	88.671	By MS/MS	By MS/MS	By MS/MS	By MS/MS	By MS/MS	By MS/MS	By MS/MS	By MS/MS
P83774	P83774	15	15	15	sp|P83774|GBLP_CANAL Guanine nucleotide-binding protein subunit beta-like protein OS=Candida albicans (strain SC5314 / ATCC MYA-2876) OX=237561 GN=ASC1 PE=1 SV=2	1	15	15	15	12	13	15	14	13	11	9	13	12	13	15	14	13	11	9	13	12	13	15	14	13	11	9	13	65.6	65.6	65.6	34.555	317	317	0	108.83	By MS/MS	By MS/MS	By MS/MS	By MS/MS	By MS/MS	By MS/MS	By MS/MS	By MS/MS
P83775	P83775	22	22	22	sp|P83775|GRP2_CANAL Putative NADPH-dependent methylglyoxal reductase GRP2 OS=Candida albicans (strain SC5314 / ATCC MYA-2876) OX=237561 GN=GRP2 PE=1 SV=2	1	22	22	22	19	19	15	17	17	18	15	19	19	19	15	17	17	18	15	19	19	19	15	17	17	18	15	19	72.7	72.7	72.7	37.633	341	341	0	122.02	By MS/MS	By MS/MS	By MS/MS	By MS/MS	By MS/MS	By MS/MS	By MS/MS	By MS/MS
P83776	P83776	35	35	35	sp|P83776|HXKB_CANAL Hexokinase-2 OS=Candida albicans (strain SC5314 / ATCC MYA-2876) OX=237561 GN=HXK2 PE=1 SV=2	1	35	35	35	26	30	27	30	29	29	25	31	26	30	27	30	29	29	25	31	26	30	27	30	29	29	25	31	76	76	76	53.416	484	484	0	188.32	By MS/MS	By MS/MS	By MS/MS	By MS/MS	By MS/MS	By MS/MS	By MS/MS	By MS/MS
P83777	P83777	16	16	16	sp|P83777|IPYR_CANAL Inorganic pyrophosphatase OS=Candida albicans (strain SC5314 / ATCC MYA-2876) OX=237561 GN=IPP1 PE=1 SV=3	1	16	16	16	14	16	14	14	10	15	12	16	14	16	14	14	10	15	12	16	14	16	14	14	10	15	12	16	54.5	54.5	54.5	32.144	288	288	0	71.878	By MS/MS	By MS/MS	By MS/MS	By MS/MS	By MS/MS	By MS/MS	By MS/MS	By MS/MS
P83778	P83778	15	15	14	sp|P83778|MDHC_CANAL Malate dehydrogenase, cytoplasmic OS=Candida albicans (strain SC5314 / ATCC MYA-2876) OX=237561 GN=MDH1 PE=1 SV=2	1	15	15	14	15	15	10	10	10	14	11	10	15	15	10	10	10	14	11	10	14	14	10	10	10	13	10	9	75.1	75.1	70.3	36.004	337	337	0	101.69	By MS/MS	By MS/MS	By MS/MS	By MS/MS	By MS/MS	By MS/MS	By MS/MS	By MS/MS
P83779	P83779	38	38	38	sp|P83779|PDC1_CANAL Pyruvate decarboxylase OS=Candida albicans (strain SC5314 / ATCC MYA-2876) OX=237561 GN=PDC11 PE=1 SV=2	1	38	38	38	33	34	36	35	33	33	31	36	33	34	36	35	33	33	31	36	33	34	36	35	33	33	31	36	81.7	81.7	81.7	62.44	567	567	0	323.31	By MS/MS	By MS/MS	By MS/MS	By MS/MS	By MS/MS	By MS/MS	By MS/MS	By MS/MS
P83780	P83780	27	27	27	sp|P83780|G6PI_CANAL Glucose-6-phosphate isomerase OS=Candida albicans (strain SC5314 / ATCC MYA-2876) OX=237561 GN=PGI1 PE=1 SV=2	1	27	27	27	24	21	24	26	23	24	25	21	24	21	24	26	23	24	25	21	24	21	24	26	23	24	25	21	72.2	72.2	72.2	61.185	550	550	0	176.04	By MS/MS	By MS/MS	By MS/MS	By MS/MS	By MS/MS	By MS/MS	By MS/MS	By MS/MS
P83781	P83781	17	17	17	sp|P83781|VDAC_CANAL Mitochondrial outer membrane protein porin OS=Candida albicans (strain SC5314 / ATCC MYA-2876) OX=237561 GN=POR1 PE=1 SV=2	1	17	17	17	13	13	13	11	13	16	15	16	13	13	13	11	13	16	15	16	13	13	13	11	13	16	15	16	82.3	82.3	82.3	29.766	282	282	0	97.986	By MS/MS	By MS/MS	By MS/MS	By MS/MS	By MS/MS	By MS/MS	By MS/MS	By MS/MS
P83782	P83782	18	18	18	sp|P83782|QCR2_CANAL Cytochrome b-c1 complex subunit 2, mitochondrial OS=Candida albicans (strain SC5314 / ATCC MYA-2876) OX=237561 GN=QCR2 PE=1 SV=2	1	18	18	18	15	16	14	15	15	17	13	17	15	16	14	15	15	17	13	17	15	16	14	15	15	17	13	17	79.7	79.7	79.7	39.557	374	374	0	82.578	By MS/MS	By MS/MS	By MS/MS	By MS/MS	By MS/MS	By MS/MS	By MS/MS	By MS/MS
P83783	P83783	17	17	17	sp|P83783|SAHH_CANAL Adenosylhomocysteinase OS=Candida albicans (strain SC5314 / ATCC MYA-2876) OX=237561 GN=SAH1 PE=1 SV=2	1	17	17	17	12	12	13	14	14	15	15	15	12	12	13	14	14	15	15	15	12	12	13	14	14	15	15	15	57.3	57.3	57.3	49.072	450	450	0	81.451	By MS/MS	By MS/MS	By MS/MS	By MS/MS	By MS/MS	By MS/MS	By MS/MS	By MS/MS
P83784	P83784	30	30	30	sp|P83784|HSP77_CANAL Heat shock protein SSC1, mitochondrial OS=Candida albicans (strain SC5314 / ATCC MYA-2876) OX=237561 GN=SSC1 PE=1 SV=2	1	30	30	30	22	22	24	20	16	22	14	25	22	22	24	20	16	22	14	25	22	22	24	20	16	22	14	25	56.2	56.2	56.2	69.747	648	648	0	113.86	By MS/MS	By MS/MS	By MS/MS	By MS/MS	By MS/MS	By MS/MS	By MS/MS	By MS/MS
P87206	P87206	23	23	23	sp|P87206|IF4A_CANAL ATP-dependent RNA helicase eIF4A OS=Candida albicans (strain SC5314 / ATCC MYA-2876) OX=237561 GN=TIF1 PE=3 SV=1	1	23	23	23	14	18	19	14	14	16	15	17	14	18	19	14	14	16	15	17	14	18	19	14	14	16	15	17	67	67	67	44.599	397	397	0	98.147	By MS/MS	By MS/MS	By MS/MS	By MS/MS	By MS/MS	By MS/MS	By MS/MS	By MS/MS
P87219	P87219	7	7	7	sp|P87219|SOU1_CANAL Sorbose reductase SOU1 OS=Candida albicans (strain SC5314 / ATCC MYA-2876) OX=237561 GN=SOU1 PE=1 SV=1	1	7	7	7	6	6	6	5	4	6	5	6	6	6	6	5	4	6	5	6	6	6	6	5	4	6	5	6	50.5	50.5	50.5	30.038	281	281	0	65.953	By MS/MS	By MS/MS	By MS/MS	By MS/MS	By MS/MS	By MS/MS	By MS/MS	By MS/MS
Q59KG2	Q59KG2	8	8	8	sp|Q59KG2|RGI1_CANAL Respiratory growth induced protein 1 OS=Candida albicans (strain SC5314 / ATCC MYA-2876) OX=237561 GN=RGI1 PE=2 SV=1	1	8	8	8	8	8	6	6	4	7	6	7	8	8	6	6	4	7	6	7	8	8	6	6	4	7	6	7	59.2	59.2	59.2	23.653	201	201	0	37.589	By MS/MS	By MS/MS	By MS/MS	By MS/MS	By MS/MS	By MS/MS	By MS/MS	By MS/MS
Q59KI0	Q59KI0	14	14	14	sp|Q59KI0|UGP1_CANAL UTP--glucose-1-phosphate uridylyltransferase OS=Candida albicans (strain SC5314 / ATCC MYA-2876) OX=237561 GN=UGP1 PE=1 SV=2	1	14	14	14	9	10	11	11	8	10	9	14	9	10	11	11	8	10	9	14	9	10	11	11	8	10	9	14	41.8	41.8	41.8	55.552	500	500	0	65.774	By MS/MS	By MS/MS	By MS/MS	By MS/MS	By MS/MS	By MS/MS	By MS/MS	By MS/MS
Q59KV8	Q59KV8	15	12	12	tr|Q59KV8|Q59KV8_CANAL Lipid-binding protein OS=Candida albicans (strain SC5314 / ATCC MYA-2876) OX=237561 GN=LSP1 PE=4 SV=1	1	15	12	12	12	13	11	13	11	13	10	14	10	10	8	11	9	11	8	11	10	10	8	11	9	11	8	11	60.6	54.9	54.9	35.59	317	317	0	64.676	By MS/MS	By MS/MS	By MS/MS	By MS/MS	By MS/MS	By MS/MS	By MS/MS	By MS/MS
Q59KZ1	Q59KZ1	25	25	25	sp|Q59KZ1|APE2_CANAL Aminopeptidase 2 OS=Candida albicans (strain SC5314 / ATCC MYA-2876) OX=237561 GN=APE2 PE=1 SV=3	1	25	25	25	16	16	15	14	13	13	10	23	16	16	15	14	13	13	10	23	16	16	15	14	13	13	10	23	39.5	39.5	39.5	104.38	924	924	0	89.992	By MS/MS	By MS/MS	By MS/MS	By MS/MS	By matching	By MS/MS	By MS/MS	By MS/MS
Q59KZ3	Q59KZ3	1	1	1	tr|Q59KZ3|Q59KZ3_CANAL Uridylate kinase OS=Candida albicans (strain SC5314 / ATCC MYA-2876) OX=237561 GN=URA6 PE=3 SV=1	1	1	1	1	1	1	0	0	1	0	0	1	1	1	0	0	1	0	0	1	1	1	0	0	1	0	0	1	4.3	4.3	4.3	30.812	279	279	0.0036452	3.3372	By MS/MS	By MS/MS			By matching			By matching
Q59L13	Q59L13	2	2	2	sp|Q59L13|IF6_CANAL Eukaryotic translation initiation factor 6 OS=Candida albicans (strain SC5314 / ATCC MYA-2876) OX=237561 GN=TIF6 PE=3 SV=1	1	2	2	2	2	2	2	2	2	2	1	2	2	2	2	2	2	2	1	2	2	2	2	2	2	2	1	2	21.2	21.2	21.2	26.393	245	245	0	7.3813	By MS/MS	By MS/MS	By MS/MS	By MS/MS	By MS/MS	By MS/MS	By matching	By MS/MS
Q59L72	Q59L72	2	2	2	sp|Q59L72|PGA52_CANAL GPI-anchored protein 52 OS=Candida albicans (strain SC5314 / ATCC MYA-2876) OX=237561 GN=PGA52 PE=1 SV=2	1	2	2	2	1	2	1	1	1	1	2	2	1	2	1	1	1	1	2	2	1	2	1	1	1	1	2	2	9.1	9.1	9.1	41.476	384	384	0	4.6924	By matching	By MS/MS	By matching	By matching	By matching	By matching	By MS/MS	By MS/MS
Q59LF9	Q59LF9	2	2	2	sp|Q59LF9|MAP2_CANAL Methionine aminopeptidase 2 OS=Candida albicans (strain SC5314 / ATCC MYA-2876) OX=237561 GN=MAP2 PE=3 SV=2	1	2	2	2	2	2	1	2	1	1	1	1	2	2	1	2	1	1	1	1	2	2	1	2	1	1	1	1	7.4	7.4	7.4	50.379	446	446	0	8.2776	By MS/MS	By MS/MS	By matching	By MS/MS	By matching	By matching	By matching	By MS/MS
Q59LQ4	Q59LQ4	1	1	1	tr|Q59LQ4|Q59LQ4_CANAL Cyclin-dependent kinases regulatory subunit OS=Candida albicans (strain SC5314 / ATCC MYA-2876) OX=237561 GN=CKS1 PE=3 SV=1	1	1	1	1	1	1	1	1	0	1	1	1	1	1	1	1	0	1	1	1	1	1	1	1	0	1	1	1	12.7	12.7	12.7	12.157	102	102	0.0088106	2.3468	By matching	By matching	By matching	By matching		By matching	By matching	By MS/MS
Q59LQ6	Q59LQ6	4	4	4	tr|Q59LQ6|Q59LQ6_CANAL Translation initiation factor eIF1 OS=Candida albicans (strain SC5314 / ATCC MYA-2876) OX=237561 GN=SUI1 PE=4 SV=1	1	4	4	4	4	4	4	4	4	3	1	3	4	4	4	4	4	3	1	3	4	4	4	4	4	3	1	3	76.1	76.1	76.1	12.34	109	109	0	18.386	By MS/MS	By MS/MS	By MS/MS	By MS/MS	By matching	By MS/MS	By matching	By MS/MS
Q59LS1	Q59LS1	19	19	19	tr|Q59LS1|Q59LS1_CANAL Ribosomal 60S subunit protein L3 OS=Candida albicans (strain SC5314 / ATCC MYA-2876) OX=237561 GN=RPL3 PE=3 SV=1	1	19	19	19	14	14	15	16	14	11	11	14	14	14	15	16	14	11	11	14	14	14	15	16	14	11	11	14	54.8	54.8	54.8	43.948	389	389	0	57.405	By MS/MS	By MS/MS	By MS/MS	By MS/MS	By MS/MS	By MS/MS	By MS/MS	By MS/MS
Q59LT9	Q59LT9	2	2	2	tr|Q59LT9|Q59LT9_CANAL DNA-directed RNA polymerase core subunit OS=Candida albicans (strain SC5314 / ATCC MYA-2876) OX=237561 GN=RPC19 PE=4 SV=1	1	2	2	2	1	1	2	2	1	1	2	2	1	1	2	2	1	1	2	2	1	1	2	2	1	1	2	2	48.9	48.9	48.9	14.525	131	131	0	3.8244	By matching	By MS/MS	By matching	By matching	By matching	By MS/MS	By MS/MS	By MS/MS
Q59LZ5	Q59LZ5	10	10	10	tr|Q59LZ5|Q59LZ5_CANAL Protein channel OS=Candida albicans (strain SC5314 / ATCC MYA-2876) OX=237561 GN=TOM70 PE=4 SV=1	1	10	10	10	9	10	7	8	5	8	7	7	9	10	7	8	5	8	7	7	9	10	7	8	5	8	7	7	26.4	26.4	26.4	69.68	629	629	0	35.747	By MS/MS	By MS/MS	By MS/MS	By MS/MS	By MS/MS	By MS/MS	By MS/MS	By MS/MS
Q59LZ9	Q59LZ9	5	5	5	tr|Q59LZ9|Q59LZ9_CANAL Tom22p OS=Candida albicans (strain SC5314 / ATCC MYA-2876) OX=237561 GN=TOM22 PE=4 SV=1	1	5	5	5	5	5	5	4	3	5	4	5	5	5	5	4	3	5	4	5	5	5	5	4	3	5	4	5	58	58	58	16.656	150	150	0	28.328	By MS/MS	By MS/MS	By MS/MS	By MS/MS	By MS/MS	By MS/MS	By MS/MS	By MS/MS
Q59M30	Q59M30	2	2	2	tr|Q59M30|Q59M30_CANAL F1F0 ATP synthase subunit g OS=Candida albicans (strain SC5314 / ATCC MYA-2876) OX=237561 GN=ATP20 PE=4 SV=1	1	2	2	2	0	1	1	2	0	1	0	2	0	1	1	2	0	1	0	2	0	1	1	2	0	1	0	2	14.9	14.9	14.9	12.632	114	114	0	4.2242		By matching	By matching	By MS/MS		By matching		By MS/MS
Q59M69	Q59M69	2	2	2	sp|Q59M69|NNRD_CANAL ATP-dependent (S)-NAD(P)H-hydrate dehydratase OS=Candida albicans (strain SC5314 / ATCC MYA-2876) OX=237561 GN=CAALFM_C602030CA PE=3 SV=2	1	2	2	2	1	1	1	1	1	2	1	2	1	1	1	1	1	2	1	2	1	1	1	1	1	2	1	2	9.8	9.8	9.8	42.016	377	377	0	5.6643	By MS/MS	By MS/MS	By MS/MS	By MS/MS	By matching	By MS/MS	By matching	By MS/MS
Q59M70	Q59M70	16	16	16	sp|Q59M70|MCR1_CANAL NADH-cytochrome b5 reductase 2 OS=Candida albicans (strain SC5314 / ATCC MYA-2876) OX=237561 GN=MCR1 PE=3 SV=1	1	16	16	16	14	13	14	15	10	16	14	14	14	13	14	15	10	16	14	14	14	13	14	15	10	16	14	14	66.4	66.4	66.4	33.46	301	301	0	87.219	By MS/MS	By MS/MS	By MS/MS	By MS/MS	By MS/MS	By MS/MS	By MS/MS	By MS/MS
Q59MI8	Q59MI8	3	3	3	sp|Q59MI8|TIM8_CANAL Mitochondrial import inner membrane translocase subunit TIM8 OS=Candida albicans (strain SC5314 / ATCC MYA-2876) OX=237561 GN=TIM8 PE=3 SV=2	1	3	3	3	1	1	2	1	1	2	1	2	1	1	2	1	1	2	1	2	1	1	2	1	1	2	1	2	42	42	42	9.8761	88	88	0	10.203	By matching	By matching	By matching	By matching	By matching	By MS/MS	By matching	By MS/MS
Q59MN0	Q59MN0	2	2	2	sp|Q59MN0|VAC8_CANAL Vacuolar protein 8 OS=Candida albicans (strain SC5314 / ATCC MYA-2876) OX=237561 GN=VAC8 PE=3 SV=3	1	2	2	2	1	2	2	2	1	0	2	1	1	2	2	2	1	0	2	1	1	2	2	2	1	0	2	1	5	5	5	63.406	585	585	0.003632	3.3202	By matching	By MS/MS	By matching	By MS/MS	By matching		By matching	By MS/MS
Q59MN2	Q59MN2	5	5	5	tr|Q59MN2|Q59MN2_CANAL Bifunctional 4-alpha-glucanotransferase/amylo-alpha-1,6-glucosidase OS=Candida albicans (strain SC5314 / ATCC MYA-2876) OX=237561 GN=GDB1 PE=4 SV=1	1	5	5	5	4	4	3	4	4	3	1	5	4	4	3	4	4	3	1	5	4	4	3	4	4	3	1	5	8.1	8.1	8.1	173.91	1527	1527	0	16.724	By MS/MS	By MS/MS	By matching	By MS/MS	By matching	By MS/MS	By matching	By MS/MS
Q59MR4	Q59MR4	8	8	8	tr|Q59MR4|Q59MR4_CANAL Coproporphyrinogen oxidase OS=Candida albicans (strain SC5314 / ATCC MYA-2876) OX=237561 GN=HEM13 PE=4 SV=1	1	8	8	8	8	8	7	6	6	7	7	7	8	8	7	6	6	7	7	7	8	8	7	6	6	7	7	7	39	39	39	36.938	323	323	0	26.599	By MS/MS	By MS/MS	By MS/MS	By MS/MS	By MS/MS	By MS/MS	By MS/MS	By MS/MS
Q59MU3	Q59MU3	11	11	11	tr|Q59MU3|Q59MU3_CANAL Phenylpyruvate decarboxylase OS=Candida albicans (strain SC5314 / ATCC MYA-2876) OX=237561 GN=ARO10 PE=4 SV=1	1	11	11	11	9	8	9	9	7	9	5	9	9	8	9	9	7	9	5	9	9	8	9	9	7	9	5	9	33.5	33.5	33.5	70.811	629	629	0	38.161	By MS/MS	By MS/MS	By MS/MS	By MS/MS	By MS/MS	By MS/MS	By MS/MS	By MS/MS
Q59MV9	Q59MV9	6	6	6	sp|Q59MV9|FHP_CANAL Flavohemoprotein OS=Candida albicans (strain SC5314 / ATCC MYA-2876) OX=237561 GN=YHB1 PE=2 SV=1	1	6	6	6	4	4	3	5	5	5	3	6	4	4	3	5	5	5	3	6	4	4	3	5	5	5	3	6	24.1	24.1	24.1	45.818	398	398	0	16.441	By MS/MS	By MS/MS	By MS/MS	By MS/MS	By matching	By MS/MS	By MS/MS	By MS/MS
Q59MZ5	Q59MZ5	7	7	7	tr|Q59MZ5|Q59MZ5_CANAL Phosphoribosylformylglycinamidine synthase OS=Candida albicans (strain SC5314 / ATCC MYA-2876) OX=237561 GN=ADE6 PE=3 SV=1	1	7	7	7	5	6	3	7	6	5	4	7	5	6	3	7	6	5	4	7	5	6	3	7	6	5	4	7	9.2	9.2	9.2	150.81	1370	1370	0	29.488	By MS/MS	By MS/MS	By MS/MS	By MS/MS	By matching	By MS/MS	By MS/MS	By MS/MS
Q59MZ8	Q59MZ8	2	2	2	tr|Q59MZ8|Q59MZ8_CANAL DNA-directed RNA polymerases I, II, and III subunit RPABC3 OS=Candida albicans (strain SC5314 / ATCC MYA-2876) OX=237561 GN=RPB8 PE=3 SV=1	1	2	2	2	2	2	2	2	1	2	1	2	2	2	2	2	1	2	1	2	2	2	2	2	1	2	1	2	22.3	22.3	22.3	16.781	148	148	0	7.6729	By MS/MS	By MS/MS	By matching	By MS/MS	By matching	By MS/MS	By matching	By MS/MS
Q59N01	Q59N01	1	1	1	tr|Q59N01|Q59N01_CANAL Uncharacterized protein OS=Candida albicans (strain SC5314 / ATCC MYA-2876) OX=237561 GN=CAALFM_CR04820WA PE=4 SV=1	1	1	1	1	0	0	0	0	1	1	0	0	0	0	0	0	1	1	0	0	0	0	0	0	1	1	0	0	29.7	29.7	29.7	11.433	101	101	0.0047337	3.0191					By matching	By MS/MS
Q59N40	Q59N40	9	9	9	tr|Q59N40|Q59N40_CANAL Aspartate aminotransferase OS=Candida albicans (strain SC5314 / ATCC MYA-2876) OX=237561 GN=AAT21 PE=4 SV=1	1	9	9	9	8	7	6	8	4	4	5	8	8	7	6	8	4	4	5	8	8	7	6	8	4	4	5	8	38.7	38.7	38.7	46.038	416	416	0	19.101	By MS/MS	By MS/MS	By MS/MS	By MS/MS	By matching	By MS/MS	By MS/MS	By MS/MS
Q59N42	Q59N42	3	3	3	tr|Q59N42|Q59N42_CANAL Serine/threonine-protein phosphatase OS=Candida albicans (strain SC5314 / ATCC MYA-2876) OX=237561 GN=GLC7 PE=3 SV=1	1	3	3	3	3	3	2	3	3	3	2	3	3	3	2	3	3	3	2	3	3	3	2	3	3	3	2	3	11.2	11.2	11.2	37.824	330	330	0	5.7195	By MS/MS	By MS/MS	By MS/MS	By matching	By matching	By matching	By matching	By MS/MS
Q59NB3	Q59NB3	2	2	2	tr|Q59NB3|Q59NB3_CANAL Snl1p OS=Candida albicans (strain SC5314 / ATCC MYA-2876) OX=237561 GN=SNL1 PE=4 SV=1	1	2	2	2	0	1	0	0	1	1	1	1	0	1	0	0	1	1	1	1	0	1	0	0	1	1	1	1	14.6	14.6	14.6	23.489	199	199	0.0066741	2.4617		By MS/MS			By matching	By matching	By matching	By MS/MS
Q59NB8	Q59NB8	3	3	3	sp|Q59NB8|LKHA4_CANAL Leucine aminopeptidase 2 OS=Candida albicans (strain SC5314 / ATCC MYA-2876) OX=237561 GN=LKH1 PE=3 SV=2	1	3	3	3	1	1	1	1	1	0	0	3	1	1	1	1	1	0	0	3	1	1	1	1	1	0	0	3	8.2	8.2	8.2	71.462	623	623	0	5.8933	By matching	By matching	By matching	By matching	By matching			By MS/MS
Q59NH3	Q59NH3	4	4	4	tr|Q59NH3|Q59NH3_CANAL Yhm2p OS=Candida albicans (strain SC5314 / ATCC MYA-2876) OX=237561 GN=YHM2 PE=3 SV=1	1	4	4	4	2	4	4	3	2	3	1	4	2	4	4	3	2	3	1	4	2	4	4	3	2	3	1	4	26.2	26.2	26.2	32.853	301	301	0	12.361	By MS/MS	By MS/MS	By matching	By MS/MS	By matching	By matching	By matching	By MS/MS
Q59NN8	Q59NN8	9	9	9	sp|Q59NN8|FES1_CANAL Hsp70 nucleotide exchange factor FES1 OS=Candida albicans (strain SC5314 / ATCC MYA-2876) OX=237561 GN=FES1 PE=3 SV=2	1	9	9	9	8	6	5	5	5	7	4	6	8	6	5	5	5	7	4	6	8	6	5	5	5	7	4	6	61.6	61.6	61.6	31.833	284	284	0	50.998	By MS/MS	By MS/MS	By MS/MS	By MS/MS	By matching	By MS/MS	By MS/MS	By MS/MS
Q59NQ5	Q59NQ5	7	7	7	tr|Q59NQ5|Q59NQ5_CANAL Glutathione reductase OS=Candida albicans (strain SC5314 / ATCC MYA-2876) OX=237561 GN=GLR1 PE=3 SV=1	1	7	7	7	5	5	4	5	4	4	3	5	5	5	4	5	4	4	3	5	5	5	4	5	4	4	3	5	21.3	21.3	21.3	56.483	516	516	0	23.654	By MS/MS	By MS/MS	By MS/MS	By MS/MS	By matching	By MS/MS	By MS/MS	By MS/MS
Q59NW5;REV__Q5AFT2	Q59NW5	3;1	3;1	3;1	sp|Q59NW5|TOF1_CANAL Topoisomerase 1-associated factor 1 OS=Candida albicans (strain SC5314 / ATCC MYA-2876) OX=237561 GN=YBL053 PE=3 SV=2	2	3	3	3	2	1	2	0	1	0	0	1	2	1	2	0	1	0	0	1	2	1	2	0	1	0	0	1	2.5	2.5	2.5	144.95	1263	1263;265	0.0056561	2.5728	By MS/MS	By matching	By MS/MS		By matching			By MS/MS
Q59P03	Q59P03	4	4	4	sp|Q59P03|NCB5R_CANAL NADH-cytochrome b5 reductase 1 OS=Candida albicans (strain SC5314 / ATCC MYA-2876) OX=237561 GN=CBR1 PE=3 SV=1	1	4	4	4	2	4	2	4	4	2	3	4	2	4	2	4	4	2	3	4	2	4	2	4	4	2	3	4	28.9	28.9	28.9	32.472	294	294	0	14.593	By MS/MS	By MS/MS	By MS/MS	By MS/MS	By MS/MS	By MS/MS	By MS/MS	By MS/MS
Q59P08	Q59P08	2	2	2	tr|Q59P08|Q59P08_CANAL Glyoxylate reductase OS=Candida albicans (strain SC5314 / ATCC MYA-2876) OX=237561 GN=orf19.1796 PE=3 SV=1	1	2	2	2	0	1	1	2	1	1	1	2	0	1	1	2	1	1	1	2	0	1	1	2	1	1	1	2	6.3	6.3	6.3	40.677	364	364	0	4.3879		By matching	By matching	By MS/MS	By matching	By matching	By matching	By MS/MS
Q59P43	Q59P43	9	9	9	tr|Q59P43|Q59P43_CANAL GTP-binding nuclear protein OS=Candida albicans (strain SC5314 / ATCC MYA-2876) OX=237561 GN=GSP1 PE=3 SV=1	1	9	9	9	7	7	6	8	6	5	8	6	7	7	6	8	6	5	8	6	7	7	6	8	6	5	8	6	61.7	61.7	61.7	24.314	214	214	0	40.944	By MS/MS	By MS/MS	By MS/MS	By MS/MS	By MS/MS	By MS/MS	By MS/MS	By MS/MS
Q59P52	Q59P52	6	6	6	tr|Q59P52|Q59P52_CANAL Phosphoserine aminotransferase OS=Candida albicans (strain SC5314 / ATCC MYA-2876) OX=237561 GN=SER1 PE=3 SV=1	1	6	6	6	5	5	5	5	6	4	4	6	5	5	5	5	6	4	4	6	5	5	5	5	6	4	4	6	26	26	26	43.004	392	392	0	30.042	By MS/MS	By MS/MS	By MS/MS	By MS/MS	By matching	By MS/MS	By MS/MS	By MS/MS
Q59P56	Q59P56	1	1	1	tr|Q59P56|Q59P56_CANAL Threonine dehydratase OS=Candida albicans (strain SC5314 / ATCC MYA-2876) OX=237561 GN=ILV1 PE=3 SV=1	1	1	1	1	1	1	1	1	1	1	1	1	1	1	1	1	1	1	1	1	1	1	1	1	1	1	1	1	3.7	3.7	3.7	63.163	569	569	0	6.8657	By MS/MS	By MS/MS	By MS/MS	By MS/MS	By matching	By matching	By matching	By MS/MS
Q59PH5	Q59PH5	4	4	4	tr|Q59PH5|Q59PH5_CANAL Vtc4p OS=Candida albicans (strain SC5314 / ATCC MYA-2876) OX=237561 GN=VTC4 PE=4 SV=1	1	4	4	4	3	3	3	3	4	2	2	3	3	3	3	3	4	2	2	3	3	3	3	3	4	2	2	3	9.6	9.6	9.6	82.345	709	709	0	11.327	By MS/MS	By MS/MS	By matching	By MS/MS	By matching	By MS/MS	By matching	By MS/MS
Q59PL9	Q59PL9	2	2	2	sp|Q59PL9|EIF3A_CANAL Eukaryotic translation initiation factor 3 subunit A OS=Candida albicans (strain SC5314 / ATCC MYA-2876) OX=237561 GN=RPG1A PE=3 SV=2	1	2	2	2	1	1	1	1	1	1	0	2	1	1	1	1	1	1	0	2	1	1	1	1	1	1	0	2	3.3	3.3	3.3	106.06	930	930	0	6.8208	By MS/MS	By MS/MS	By matching	By MS/MS	By matching	By matching		By MS/MS
Q59PP0	Q59PP0	2	2	2	sp|Q59PP0|HSM3_CANAL DNA mismatch repair protein HSM3 OS=Candida albicans (strain SC5314 / ATCC MYA-2876) OX=237561 GN=HSM3 PE=3 SV=1	1	2	2	2	1	1	2	2	1	1	0	1	1	1	2	2	1	1	0	1	1	1	2	2	1	1	0	1	4.7	4.7	4.7	55.468	472	472	0	4.4729	By matching	By matching	By MS/MS	By MS/MS	By matching	By MS/MS		By MS/MS
Q59PR9	Q59PR9	6	6	6	sp|Q59PR9|HMO1_CANAL Transcriptional regulator HMO1 OS=Candida albicans (strain SC5314 / ATCC MYA-2876) OX=237561 GN=HMO1 PE=2 SV=1	1	6	6	6	5	3	5	3	4	4	6	4	5	3	5	3	4	4	6	4	5	3	5	3	4	4	6	4	33.6	33.6	33.6	24.815	223	223	0	17.001	By MS/MS	By MS/MS	By MS/MS	By MS/MS	By MS/MS	By MS/MS	By MS/MS	By MS/MS
Q59PT0	Q59PT0	21	21	21	sp|Q59PT0|VATB_CANAL V-type proton ATPase subunit B OS=Candida albicans (strain SC5314 / ATCC MYA-2876) OX=237561 GN=VMA2 PE=3 SV=1	1	21	21	21	17	17	13	18	11	16	17	17	17	17	13	18	11	16	17	17	17	17	13	18	11	16	17	17	62.5	62.5	62.5	57.223	512	512	0	79.107	By MS/MS	By MS/MS	By MS/MS	By MS/MS	By MS/MS	By MS/MS	By MS/MS	By MS/MS
Q59PV8	Q59PV8	8	8	8	tr|Q59PV8|Q59PV8_CANAL ATP synthase subunit d, mitochondrial OS=Candida albicans (strain SC5314 / ATCC MYA-2876) OX=237561 GN=ATP7 PE=3 SV=1	1	8	8	8	7	7	6	7	4	8	3	5	7	7	6	7	4	8	3	5	7	7	6	7	4	8	3	5	60.9	60.9	60.9	19.376	174	174	0	87.259	By MS/MS	By MS/MS	By MS/MS	By MS/MS	By MS/MS	By MS/MS	By MS/MS	By MS/MS
Q59PW1	Q59PW1	2	2	2	tr|Q59PW1|Q59PW1_CANAL Monothiol glutaredoxin OS=Candida albicans (strain SC5314 / ATCC MYA-2876) OX=237561 GN=orf19.2782 PE=4 SV=1	1	2	2	2	1	1	2	2	1	0	0	2	1	1	2	2	1	0	0	2	1	1	2	2	1	0	0	2	18.3	18.3	18.3	19.444	175	175	0	3.8986	By matching	By MS/MS	By matching	By MS/MS	By matching			By MS/MS
Q59PZ1	Q59PZ1	7	7	7	tr|Q59PZ1|Q59PZ1_CANAL Proteasome endopeptidase complex OS=Candida albicans (strain SC5314 / ATCC MYA-2876) OX=237561 GN=PUP2 PE=3 SV=1	1	7	7	7	6	6	6	6	4	6	6	4	6	6	6	6	4	6	6	4	6	6	6	6	4	6	6	4	48.2	48.2	48.2	27.735	255	255	0	19.623	By MS/MS	By MS/MS	By MS/MS	By MS/MS	By matching	By MS/MS	By MS/MS	By MS/MS
Q59PZ6	Q59PZ6	11	11	11	tr|Q59PZ6|Q59PZ6_CANAL 6-phosphogluconolactonase OS=Candida albicans (strain SC5314 / ATCC MYA-2876) OX=237561 GN=SOL3 PE=4 SV=1	1	11	11	11	5	9	7	10	9	9	9	8	5	9	7	10	9	9	9	8	5	9	7	10	9	9	9	8	57.5	57.5	57.5	28.484	259	259	0	36.441	By MS/MS	By MS/MS	By MS/MS	By MS/MS	By MS/MS	By MS/MS	By MS/MS	By MS/MS
Q59Q46	Q59Q46	9	9	9	sp|Q59Q46|IMDH_CANAL Inosine-5-monophosphate dehydrogenase OS=Candida albicans (strain SC5314 / ATCC MYA-2876) OX=237561 GN=IMH3 PE=1 SV=2	1	9	9	9	7	7	6	7	5	6	5	8	7	7	6	7	5	6	5	8	7	7	6	7	5	6	5	8	33	33	33	56.239	521	521	0	26.541	By MS/MS	By MS/MS	By MS/MS	By MS/MS	By matching	By MS/MS	By MS/MS	By MS/MS
Q59QB7	Q59QB7	1	1	1	tr|Q59QB7|Q59QB7_CANAL Chaperonin-containing T-complex alpha subunit OS=Candida albicans (strain SC5314 / ATCC MYA-2876) OX=237561 GN=TCP1 PE=3 SV=1	1	1	1	1	1	1	1	1	1	1	1	1	1	1	1	1	1	1	1	1	1	1	1	1	1	1	1	1	5.8	5.8	5.8	60.066	554	554	0	4.0432	By MS/MS	By MS/MS	By matching	By MS/MS	By matching	By matching	By matching	By MS/MS
Q59QH2	Q59QH2	16	16	8	tr|Q59QH2|Q59QH2_CANAL Csh1p OS=Candida albicans (strain SC5314 / ATCC MYA-2876) OX=237561 GN=CSH1 PE=4 SV=1	1	16	16	8	13	15	14	12	12	11	10	12	13	15	14	12	12	11	10	12	7	8	7	7	7	7	7	7	46	46	27.3	38.273	337	337	0	49.854	By MS/MS	By MS/MS	By MS/MS	By MS/MS	By MS/MS	By MS/MS	By MS/MS	By MS/MS
Q59QN6;A0A1D8PIL8	Q59QN6	5;1	5;1	5;1	tr|Q59QN6|Q59QN6_CANAL Formate dehydrogenase OS=Candida albicans (strain SC5314 / ATCC MYA-2876) OX=237561 GN=FDH1 PE=3 SV=1	2	5	5	5	2	3	3	3	4	2	0	5	2	3	3	3	4	2	0	5	2	3	3	3	4	2	0	5	27.4	27.4	27.4	41.801	379	379;380	0	15.65	By matching	By MS/MS	By MS/MS	By MS/MS	By matching	By MS/MS		By MS/MS
Q59QN7	Q59QN7	7	7	7	tr|Q59QN7|Q59QN7_CANAL Succinate dehydrogenase [ubiquinone] iron-sulfur subunit, mitochondrial OS=Candida albicans (strain SC5314 / ATCC MYA-2876) OX=237561 GN=SDH2 PE=3 SV=1	1	7	7	7	3	6	3	5	4	4	4	7	3	6	3	5	4	4	4	7	3	6	3	5	4	4	4	7	27.4	27.4	27.4	30.114	263	263	0	10.206	By MS/MS	By MS/MS	By MS/MS	By MS/MS	By MS/MS	By MS/MS	By MS/MS	By MS/MS
Q59QT0	Q59QT0	1	1	1	tr|Q59QT0|Q59QT0_CANAL DNA-directed RNA polymerase core subunit OS=Candida albicans (strain SC5314 / ATCC MYA-2876) OX=237561 GN=RPO26 PE=3 SV=1	1	1	1	1	1	1	1	1	0	1	1	1	1	1	1	1	0	1	1	1	1	1	1	1	0	1	1	1	16.6	16.6	16.6	17.514	157	157	0	8.7892	By MS/MS	By MS/MS	By MS/MS	By MS/MS		By MS/MS	By MS/MS	By MS/MS
Q59QT3	Q59QT3	3	3	3	tr|Q59QT3|Q59QT3_CANAL Uracil phosphoribosyltransferase OS=Candida albicans (strain SC5314 / ATCC MYA-2876) OX=237561 GN=FUR1 PE=4 SV=1	1	3	3	3	3	2	2	3	1	2	0	3	3	2	2	3	1	2	0	3	3	2	2	3	1	2	0	3	23.4	23.4	23.4	24.475	218	218	0	11.858	By MS/MS	By MS/MS	By matching	By MS/MS	By matching	By matching		By MS/MS
Q59R18	Q59R18	10	10	10	tr|Q59R18|Q59R18_CANAL Asparagine--tRNA ligase OS=Candida albicans (strain SC5314 / ATCC MYA-2876) OX=237561 GN=DED81 PE=4 SV=1	1	10	10	10	6	6	8	8	5	6	7	8	6	6	8	8	5	6	7	8	6	6	8	8	5	6	7	8	30.1	30.1	30.1	62.247	552	552	0	29.296	By MS/MS	By MS/MS	By MS/MS	By MS/MS	By matching	By matching	By MS/MS	By MS/MS
Q59R20	Q59R20	12	12	12	tr|Q59R20|Q59R20_CANAL Proline--tRNA ligase OS=Candida albicans (strain SC5314 / ATCC MYA-2876) OX=237561 GN=orf19.6701 PE=3 SV=1	1	12	12	12	8	8	8	8	7	9	7	12	8	8	8	8	7	9	7	12	8	8	8	8	7	9	7	12	27.6	27.6	27.6	77.338	691	691	0	37.616	By MS/MS	By MS/MS	By MS/MS	By MS/MS	By matching	By MS/MS	By MS/MS	By MS/MS
Q59R24	Q59R24	5	5	5	sp|Q59R24|TIM9_CANAL Mitochondrial import inner membrane translocase subunit TIM9 OS=Candida albicans (strain SC5314 / ATCC MYA-2876) OX=237561 GN=TIM9 PE=3 SV=2	1	5	5	5	3	4	4	3	2	2	5	3	3	4	4	3	2	2	5	3	3	4	4	3	2	2	5	3	55.2	55.2	55.2	10.201	87	87	0	25.086	By MS/MS	By MS/MS	By MS/MS	By MS/MS	By matching	By MS/MS	By MS/MS	By MS/MS
Q59R31	Q59R31	3	3	3	tr|Q59R31|Q59R31_CANAL Argininosuccinate lyase OS=Candida albicans (strain SC5314 / ATCC MYA-2876) OX=237561 GN=ARG4 PE=3 SV=1	1	3	3	3	2	3	3	3	3	2	2	3	2	3	3	3	3	2	2	3	2	3	3	3	3	2	2	3	10.7	10.7	10.7	52.815	468	468	0	11.455	By MS/MS	By MS/MS	By matching	By MS/MS	By matching	By matching	By matching	By MS/MS
Q59RB8	Q59RB8	17	17	17	tr|Q59RB8|Q59RB8_CANAL Isocitrate lyase OS=Candida albicans (strain SC5314 / ATCC MYA-2876) OX=237561 GN=ICL1 PE=3 SV=1	1	17	17	17	17	16	14	3	2	10	3	5	17	16	14	3	2	10	3	5	17	16	14	3	2	10	3	5	54.4	54.4	54.4	61.421	550	550	0	68.404	By MS/MS	By MS/MS	By MS/MS	By matching	By matching	By MS/MS	By matching	By matching
Q59RI1	Q59RI1	12	12	12	tr|Q59RI1|Q59RI1_CANAL Isoleucine--tRNA ligase OS=Candida albicans (strain SC5314 / ATCC MYA-2876) OX=237561 GN=ILS1 PE=3 SV=1	1	12	12	12	10	9	11	11	6	10	7	9	10	9	11	11	6	10	7	9	10	9	11	11	6	10	7	9	17.2	17.2	17.2	125.27	1088	1088	0	35.382	By MS/MS	By MS/MS	By MS/MS	By MS/MS	By matching	By MS/MS	By matching	By MS/MS
Q59RN2	Q59RN2	4	4	4	tr|Q59RN2|Q59RN2_CANAL Actin-related protein 2/3 complex subunit 5 OS=Candida albicans (strain SC5314 / ATCC MYA-2876) OX=237561 GN=ARC15 PE=3 SV=1	1	4	4	4	3	3	3	3	2	3	4	4	3	3	3	3	2	3	4	4	3	3	3	3	2	3	4	4	58.2	58.2	58.2	17.692	158	158	0	15.303	By MS/MS	By MS/MS	By MS/MS	By MS/MS	By matching	By MS/MS	By MS/MS	By MS/MS
Q59RQ6	Q59RQ6	22	22	22	tr|Q59RQ6|Q59RQ6_CANAL Dihydrolipoyl dehydrogenase OS=Candida albicans (strain SC5314 / ATCC MYA-2876) OX=237561 GN=LPD1 PE=3 SV=1	1	22	22	22	19	20	21	20	19	18	18	20	19	20	21	20	19	18	18	20	19	20	21	20	19	18	18	20	63.1	63.1	63.1	52.856	491	491	0	94.931	By MS/MS	By MS/MS	By MS/MS	By MS/MS	By MS/MS	By MS/MS	By MS/MS	By MS/MS
Q59S06	Q59S06	6	6	6	sp|Q59S06|NOP58_CANAL Nucleolar protein 58 OS=Candida albicans (strain SC5314 / ATCC MYA-2876) OX=237561 GN=NOP58 PE=3 SV=2	1	6	6	6	5	4	3	5	4	5	4	4	5	4	3	5	4	5	4	4	5	4	3	5	4	5	4	4	15.5	15.5	15.5	57.114	516	516	0	14.467	By MS/MS	By MS/MS	By MS/MS	By MS/MS	By matching	By matching	By matching	By MS/MS
Q59S59	Q59S59	1	1	1	sp|Q59S59|MRH4_CANAL ATP-dependent RNA helicase MRH4, mitochondrial OS=Candida albicans (strain SC5314 / ATCC MYA-2876) OX=237561 GN=MRH4 PE=3 SV=2	1	1	1	1	0	0	1	0	0	0	0	0	0	0	1	0	0	0	0	0	0	0	1	0	0	0	0	0	1.8	1.8	1.8	62.498	555	555	0.004717	2.9813			By MS/MS
Q59S78	Q59S78	7	7	7	sp|Q59S78|SAR1_CANAL Small COPII coat GTPase SAR1 OS=Candida albicans (strain SC5314 / ATCC MYA-2876) OX=237561 GN=SAR1 PE=3 SV=2	1	7	7	7	7	7	6	7	5	7	4	6	7	7	6	7	5	7	4	6	7	7	6	7	5	7	4	6	54.7	54.7	54.7	21.481	190	190	0	24.892	By MS/MS	By MS/MS	By MS/MS	By MS/MS	By MS/MS	By MS/MS	By MS/MS	By MS/MS
Q59SD0	Q59SD0	3	3	3	tr|Q59SD0|Q59SD0_CANAL Proteasome regulatory particle lid subunit OS=Candida albicans (strain SC5314 / ATCC MYA-2876) OX=237561 GN=orf19.213 PE=4 SV=1	1	3	3	3	2	1	2	2	2	1	2	3	2	1	2	2	2	1	2	3	2	1	2	2	2	1	2	3	23.5	23.5	23.5	32.137	277	277	0	4.3805	By MS/MS	By matching	By MS/MS	By MS/MS	By matching	By matching	By matching	By MS/MS
Q59SJ1	Q59SJ1	1	1	1	tr|Q59SJ1|Q59SJ1_CANAL Signal peptidase complex subunit OS=Candida albicans (strain SC5314 / ATCC MYA-2876) OX=237561 GN=SPC2 PE=4 SV=1	1	1	1	1	0	1	0	0	0	0	1	1	0	1	0	0	0	0	1	1	0	1	0	0	0	0	1	1	5.9	5.9	5.9	19.055	169	169	0.0056625	2.5816		By MS/MS					By matching	By matching
Q59SM8	Q59SM8	16	16	16	tr|Q59SM8|Q59SM8_CANAL Trifunctional formate-tetrahydrofolate ligase/methenyltetrahydrofolate cyclohydrolase/methylenetetrahydrofolate dehydrogenase OS=Candida albicans (strain SC5314 / ATCC MYA-2876) OX=237561 GN=MIS11 PE=3 SV=1	1	16	16	16	11	13	9	13	10	13	12	15	11	13	9	13	10	13	12	15	11	13	9	13	10	13	12	15	33.5	33.5	33.5	102.18	946	946	0	39.359	By MS/MS	By MS/MS	By MS/MS	By MS/MS	By matching	By MS/MS	By matching	By MS/MS
Q59ST1	Q59ST1	1	1	1	sp|Q59ST1|MTAP_CANAL S-methyl-5-thioadenosine phosphorylase OS=Candida albicans (strain SC5314 / ATCC MYA-2876) OX=237561 GN=MEU1 PE=3 SV=1	1	1	1	1	0	1	0	1	0	1	0	1	0	1	0	1	0	1	0	1	0	1	0	1	0	1	0	1	3.2	3.2	3.2	37.618	344	344	0	3.7453		By matching		By matching		By MS/MS		By MS/MS
Q59SU1	Q59SU1	3	3	3	sp|Q59SU1|CARP9_CANAL Candidapepsin-9 OS=Candida albicans (strain SC5314 / ATCC MYA-2876) OX=237561 GN=SAP9 PE=1 SV=2	1	3	3	3	1	2	2	1	2	1	3	3	1	2	2	1	2	1	3	3	1	2	2	1	2	1	3	3	7.7	7.7	7.7	58.483	544	544	0	9.6131	By MS/MS	By MS/MS	By MS/MS	By MS/MS	By matching	By MS/MS	By MS/MS	By MS/MS
Q59SU5	Q59SU5	6	2	2	sp|Q59SU5|H2A1_CANAL Histone H2A.1 OS=Candida albicans (strain SC5314 / ATCC MYA-2876) OX=237561 GN=HTA1 PE=3 SV=3	1	6	2	2	4	6	3	4	5	4	6	5	1	2	1	2	1	1	2	2	1	2	1	2	1	1	2	2	56.8	22.7	22.7	14.009	132	132	0	19.983	By MS/MS	By MS/MS	By MS/MS	By MS/MS	By MS/MS	By MS/MS	By MS/MS	By MS/MS
Q59T30	Q59T30	2	2	2	tr|Q59T30|Q59T30_CANAL Uncharacterized protein OS=Candida albicans (strain SC5314 / ATCC MYA-2876) OX=237561 GN=orf19.6887 PE=4 SV=1	1	2	2	2	2	2	2	2	1	2	0	1	2	2	2	2	1	2	0	1	2	2	2	2	1	2	0	1	37.3	37.3	37.3	13.127	110	110	0	16.848	By MS/MS	By MS/MS	By matching	By MS/MS	By matching	By MS/MS		By MS/MS
Q59T35	Q59T35	14	14	14	tr|Q59T35|Q59T35_CANAL Osm1p OS=Candida albicans (strain SC5314 / ATCC MYA-2876) OX=237561 GN=OSM1 PE=4 SV=1	1	14	14	14	12	11	10	12	7	9	8	10	12	11	10	12	7	9	8	10	12	11	10	12	7	9	8	10	41.9	41.9	41.9	54.342	503	503	0	44.888	By MS/MS	By MS/MS	By MS/MS	By MS/MS	By MS/MS	By MS/MS	By MS/MS	By MS/MS
Q59T44	Q59T44	7	7	7	tr|Q59T44|Q59T44_CANAL 40S ribosomal protein S8 OS=Candida albicans (strain SC5314 / ATCC MYA-2876) OX=237561 GN=RPS8A PE=3 SV=1	1	7	7	7	4	5	6	6	6	5	5	6	4	5	6	6	6	5	5	6	4	5	6	6	6	5	5	6	43.7	43.7	43.7	22.753	206	206	0	44.405	By MS/MS	By MS/MS	By MS/MS	By MS/MS	By MS/MS	By MS/MS	By MS/MS	By MS/MS
Q59T80	Q59T80	1	1	1	tr|Q59T80|Q59T80_CANAL Carnitine O-acetyltransferase OS=Candida albicans (strain SC5314 / ATCC MYA-2876) OX=237561 GN=CTN1 PE=3 SV=1	1	1	1	1	1	1	0	0	1	0	0	0	1	1	0	0	1	0	0	0	1	1	0	0	1	0	0	0	3.3	3.3	3.3	90.368	795	795	0	4.16	By MS/MS	By matching			By matching
Q59T95	Q59T95	12	12	12	tr|Q59T95|Q59T95_CANAL Cystathionine beta-synthase OS=Candida albicans (strain SC5314 / ATCC MYA-2876) OX=237561 GN=CYS4 PE=3 SV=1	1	12	12	12	8	7	8	9	7	7	6	10	8	7	8	9	7	7	6	10	8	7	8	9	7	7	6	10	41.3	41.3	41.3	53.886	496	496	0	46.416	By MS/MS	By MS/MS	By MS/MS	By MS/MS	By matching	By MS/MS	By MS/MS	By MS/MS
Q59TA5	Q59TA5	1	1	1	tr|Q59TA5|Q59TA5_CANAL Hsp30p OS=Candida albicans (strain SC5314 / ATCC MYA-2876) OX=237561 GN=HSP30 PE=4 SV=1	1	1	1	1	0	1	1	1	1	1	1	1	0	1	1	1	1	1	1	1	0	1	1	1	1	1	1	1	8.2	8.2	8.2	38.042	342	342	0	5.116		By matching	By MS/MS	By MS/MS	By matching	By MS/MS	By matching	By MS/MS
Q59TB4	Q59TB4	3	3	3	tr|Q59TB4|Q59TB4_CANAL Uncharacterized protein OS=Candida albicans (strain SC5314 / ATCC MYA-2876) OX=237561 GN=orf19.4517 PE=4 SV=1	1	3	3	3	1	2	1	1	2	1	1	3	1	2	1	1	2	1	1	3	1	2	1	1	2	1	1	3	18.8	18.8	18.8	46.54	410	410	0	10.819	By MS/MS	By MS/MS	By matching	By MS/MS	By matching	By MS/MS	By MS/MS	By MS/MS
Q59TC4	Q59TC4	8	2	2	tr|Q59TC4|Q59TC4_CANAL Lys22p OS=Candida albicans (strain SC5314 / ATCC MYA-2876) OX=237561 GN=LYS22 PE=3 SV=1	1	8	2	2	5	7	7	5	5	4	5	7	1	1	2	1	2	1	2	2	1	1	2	1	2	1	2	2	33.3	14.4	14.4	46.263	417	417	0	14.899	By MS/MS	By MS/MS	By MS/MS	By MS/MS	By matching	By matching	By matching	By MS/MS
Q59TD5	Q59TD5	2	2	2	tr|Q59TD5|Q59TD5_CANAL NADH dehydrogenase [ubiquinone] flavoprotein 1, mitochondrial OS=Candida albicans (strain SC5314 / ATCC MYA-2876) OX=237561 GN=NDH51 PE=3 SV=1	1	2	2	2	0	1	2	2	1	2	1	2	0	1	2	2	1	2	1	2	0	1	2	2	1	2	1	2	5.7	5.7	5.7	53.833	490	490	0	4.8611		By matching	By matching	By MS/MS	By matching	By matching	By matching	By MS/MS
Q59TE0	Q59TE0	7	7	7	tr|Q59TE0|Q59TE0_CANAL Ribosomal 60S subunit protein L17B OS=Candida albicans (strain SC5314 / ATCC MYA-2876) OX=237561 GN=RPL17B PE=3 SV=1	1	7	7	7	6	6	7	4	3	6	6	4	6	6	7	4	3	6	6	4	6	6	7	4	3	6	6	4	48.6	48.6	48.6	20.963	185	185	0	28.006	By MS/MS	By MS/MS	By MS/MS	By MS/MS	By MS/MS	By MS/MS	By MS/MS	By MS/MS
Q59TT2	Q59TT2	3	3	3	tr|Q59TT2|Q59TT2_CANAL Uncharacterized protein OS=Candida albicans (strain SC5314 / ATCC MYA-2876) OX=237561 GN=orf19.1162 PE=4 SV=1	1	3	3	3	3	3	2	3	2	2	2	3	3	3	2	3	2	2	2	3	3	3	2	3	2	2	2	3	36	36	36	14.777	125	125	0	12.032	By MS/MS	By MS/MS	By MS/MS	By MS/MS	By MS/MS	By MS/MS	By MS/MS	By MS/MS
Q59TU0	Q59TU0	9	9	9	sp|Q59TU0|NACB_CANAL Nascent polypeptide-associated complex subunit beta OS=Candida albicans (strain SC5314 / ATCC MYA-2876) OX=237561 GN=EGD1 PE=3 SV=1	1	9	9	9	6	7	8	9	7	9	7	8	6	7	8	9	7	9	7	8	6	7	8	9	7	9	7	8	75.2	75.2	75.2	17.031	157	157	0	41.524	By MS/MS	By MS/MS	By MS/MS	By MS/MS	By MS/MS	By MS/MS	By MS/MS	By MS/MS
Q59TU5	Q59TU5	15	15	15	tr|Q59TU5|Q59TU5_CANAL Mrf1p OS=Candida albicans (strain SC5314 / ATCC MYA-2876) OX=237561 GN=MRF1 PE=4 SV=1	1	15	15	15	14	14	13	13	10	14	12	14	14	14	13	13	10	14	12	14	14	14	13	13	10	14	12	14	70.5	70.5	70.5	38.668	359	359	0	55.148	By MS/MS	By MS/MS	By MS/MS	By MS/MS	By MS/MS	By MS/MS	By MS/MS	By MS/MS
Q59TZ8;Q59RR7	Q59TZ8;Q59RR7	19;16	19;16	19;16	tr|Q59TZ8|Q59TZ8_CANAL Phosphotransferase OS=Candida albicans (strain SC5314 / ATCC MYA-2876) OX=237561 GN=GLK1 PE=3 SV=1;tr|Q59RR7|Q59RR7_CANAL Phosphotransferase OS=Candida albicans (strain SC5314 / ATCC MYA-2876) OX=237561 GN=GLK4 PE=3 SV=1	2	19	19	19	18	17	16	16	19	18	18	18	18	17	16	16	19	18	18	18	18	17	16	16	19	18	18	18	62.1	62.1	62.1	52.107	472	472;376	0	94.75	By MS/MS	By MS/MS	By MS/MS	By MS/MS	By MS/MS	By MS/MS	By MS/MS	By MS/MS
Q59U06	Q59U06	1	1	1	tr|Q59U06|Q59U06_CANAL Serine/threonine-protein phosphatase OS=Candida albicans (strain SC5314 / ATCC MYA-2876) OX=237561 GN=PPZ1 PE=3 SV=1	1	1	1	1	1	1	0	1	0	1	0	1	1	1	0	1	0	1	0	1	1	1	0	1	0	1	0	1	2.3	2.3	2.3	54.241	482	482	0.0035587	3.0759	By MS/MS	By MS/MS		By MS/MS		By matching		By matching
Q59U59	Q59U59	7	7	7	tr|Q59U59|Q59U59_CANAL Proteinase A OS=Candida albicans (strain SC5314 / ATCC MYA-2876) OX=237561 GN=APR1 PE=3 SV=1	1	7	7	7	6	7	6	5	5	7	5	4	6	7	6	5	5	7	5	4	6	7	6	5	5	7	5	4	30.5	30.5	30.5	45.447	419	419	0	31.66	By MS/MS	By MS/MS	By MS/MS	By MS/MS	By MS/MS	By MS/MS	By MS/MS	By MS/MS
Q59U72	Q59U72	2	2	2	tr|Q59U72|Q59U72_CANAL Ferrochelatase OS=Candida albicans (strain SC5314 / ATCC MYA-2876) OX=237561 GN=HEM15 PE=3 SV=1	1	2	2	2	2	2	2	2	2	2	1	1	2	2	2	2	2	2	1	1	2	2	2	2	2	2	1	1	13.2	13.2	13.2	44.067	386	386	0.0057604	2.7199	By matching	By MS/MS	By MS/MS	By matching	By matching	By matching	By matching	By matching
Q59U85	Q59U85	4	4	4	tr|Q59U85|Q59U85_CANAL V-type proton ATPase subunit G OS=Candida albicans (strain SC5314 / ATCC MYA-2876) OX=237561 GN=VMA10 PE=3 SV=1	1	4	4	4	3	3	1	2	1	3	2	1	3	3	1	2	1	3	2	1	3	3	1	2	1	3	2	1	36.3	36.3	36.3	12.817	113	113	0	11.725	By MS/MS	By MS/MS	By matching	By MS/MS	By matching	By MS/MS	By matching	By MS/MS
Q59U89	Q59U89	10	10	10	tr|Q59U89|Q59U89_CANAL Uncharacterized protein OS=Candida albicans (strain SC5314 / ATCC MYA-2876) OX=237561 GN=orf19.1862 PE=4 SV=1	1	10	10	10	8	7	6	7	6	9	8	8	8	7	6	7	6	9	8	8	8	7	6	7	6	9	8	8	77.7	77.7	77.7	13.139	121	121	0	36.602	By MS/MS	By MS/MS	By MS/MS	By MS/MS	By MS/MS	By MS/MS	By MS/MS	By MS/MS
Q59UF7	Q59UF7	5	5	5	tr|Q59UF7|Q59UF7_CANAL Aspartate--tRNA ligase OS=Candida albicans (strain SC5314 / ATCC MYA-2876) OX=237561 GN=DPS1-1 PE=3 SV=1	1	5	5	5	3	2	4	3	2	3	1	4	3	2	4	3	2	3	1	4	3	2	4	3	2	3	1	4	13	13	13	65.29	578	578	0	8.355	By MS/MS	By MS/MS	By MS/MS	By MS/MS	By matching	By MS/MS	By MS/MS	By MS/MS
Q59UT4;Q59UP6	Q59UT4;Q59UP6	1;1	1;1	1;1	sp|Q59UT4|RBT5_CANAL Repressed by TUP1 protein 5 OS=Candida albicans (strain SC5314 / ATCC MYA-2876) OX=237561 GN=RBT5 PE=1 SV=1;sp|Q59UP6|PGA10_CANAL GPI-anchored protein 10 OS=Candida albicans (strain SC5314 / ATCC MYA-2876) OX=237561 GN=PGA10 PE=1 SV=2	2	1	1	1	1	1	0	1	0	1	0	0	1	1	0	1	0	1	0	0	1	1	0	1	0	1	0	0	4.1	4.1	4.1	24.173	241	241;250	0.0097297	2.1832	By MS/MS	By matching		By matching		By matching
Q59US4	Q59US4	1	1	1	tr|Q59US4|Q59US4_CANAL Uncharacterized protein OS=Candida albicans (strain SC5314 / ATCC MYA-2876) OX=237561 GN=orf19.5646 PE=4 SV=1	1	1	1	1	0	0	0	0	0	0	0	1	0	0	0	0	0	0	0	1	0	0	0	0	0	0	0	1	5.7	5.7	5.7	27.243	230	230	1	-2								By MS/MS
Q59US5	Q59US5	17	17	17	tr|Q59US5|Q59US5_CANAL Bifunctional cysteine synthase/O-acetylhomoserine aminocarboxypropyltransferase OS=Candida albicans (strain SC5314 / ATCC MYA-2876) OX=237561 GN=MET15 PE=3 SV=1	1	17	17	17	12	13	11	14	10	11	14	17	12	13	11	14	10	11	14	17	12	13	11	14	10	11	14	17	56.4	56.4	56.4	47.987	440	440	0	89.153	By MS/MS	By MS/MS	By MS/MS	By MS/MS	By MS/MS	By MS/MS	By MS/MS	By MS/MS
Q59UY6	Q59UY6	12	12	3	tr|Q59UY6|Q59UY6_CANAL Acid phosphatase OS=Candida albicans (strain SC5314 / ATCC MYA-2876) OX=237561 GN=PHO113 PE=3 SV=1	1	12	12	3	7	8	0	9	8	9	9	10	7	8	0	9	8	9	9	10	3	3	0	2	2	2	3	3	30.7	30.7	11.5	51.304	462	462	0	37.781	By MS/MS	By MS/MS		By MS/MS	By MS/MS	By MS/MS	By MS/MS	By MS/MS
Q59V92	Q59V92	5	5	5	tr|Q59V92|Q59V92_CANAL Type II HSP40 co-chaperone OS=Candida albicans (strain SC5314 / ATCC MYA-2876) OX=237561 GN=SIS1 PE=4 SV=1	1	5	5	5	4	4	4	3	3	4	3	3	4	4	4	3	3	4	3	3	4	4	4	3	3	4	3	3	15.7	15.7	15.7	36.81	343	343	0	13.419	By MS/MS	By MS/MS	By MS/MS	By MS/MS	By matching	By MS/MS	By MS/MS	By MS/MS
Q59V93	Q59V93	1	1	1	sp|Q59V93|MKAR_CANAL Very-long-chain 3-oxoacyl-CoA reductase OS=Candida albicans (strain SC5314 / ATCC MYA-2876) OX=237561 GN=CAALFM_CR06070WA PE=3 SV=3	1	1	1	1	1	1	1	1	1	1	0	1	1	1	1	1	1	1	0	1	1	1	1	1	1	1	0	1	7.4	7.4	7.4	38.358	349	349	0.0098253	2.3088	By MS/MS	By MS/MS	By matching	By MS/MS	By matching	By MS/MS		By MS/MS
Q59VG1	Q59VG1	9	9	3	tr|Q59VG1|Q59VG1_CANAL Homocitrate synthase OS=Candida albicans (strain SC5314 / ATCC MYA-2876) OX=237561 GN=LYS21 PE=3 SV=1	1	9	9	3	7	9	7	6	4	6	5	7	7	9	7	6	4	6	5	7	3	3	2	2	1	3	2	2	33.2	33.2	14.7	47.49	428	428	0	31.424	By MS/MS	By MS/MS	By MS/MS	By MS/MS	By matching	By MS/MS	By matching	By MS/MS
Q59VN2;Q5ADQ0	Q59VN2;Q5ADQ0	5;4	5;4	5;4	sp|Q59VN2|H31_CANAL Histone H3.1/H3.2 OS=Candida albicans (strain SC5314 / ATCC MYA-2876) OX=237561 GN=HHT21 PE=3 SV=3;sp|Q5ADQ0|H33_CANAL Histone H3.3 OS=Candida albicans (strain SC5314 / ATCC MYA-2876) OX=237561 GN=HHT3 PE=3 SV=3	2	5	5	5	3	3	4	2	3	4	4	4	3	3	4	2	3	4	4	4	3	3	4	2	3	4	4	4	43.4	43.4	43.4	15.36	136	136;136	0	54.11	By MS/MS	By MS/MS	By MS/MS	By MS/MS	By MS/MS	By MS/MS	By MS/MS	By MS/MS
Q59VN4	Q59VN4	7	7	7	tr|Q59VN4|Q59VN4_CANAL Histone H4 OS=Candida albicans (strain SC5314 / ATCC MYA-2876) OX=237561 GN=HHF1 PE=3 SV=1	1	7	7	7	6	6	7	5	5	6	6	6	6	6	7	5	5	6	6	6	6	6	7	5	5	6	6	6	52.4	52.4	52.4	11.62	105	105	0	37.963	By MS/MS	By MS/MS	By MS/MS	By MS/MS	By MS/MS	By MS/MS	By MS/MS	By MS/MS
Q59VN7	Q59VN7	1	1	1	tr|Q59VN7|Q59VN7_CANAL Uncharacterized protein OS=Candida albicans (strain SC5314 / ATCC MYA-2876) OX=237561 GN=orf19.1057 PE=4 SV=1	1	1	1	1	1	1	0	0	1	0	0	1	1	1	0	0	1	0	0	1	1	1	0	0	1	0	0	1	10.1	10.1	10.1	20.443	189	189	0.0098039	2.27	By MS/MS	By MS/MS			By matching			By MS/MS
Q59VP1	Q59VP1	8	8	1	sp|Q59VP1|H2B2_CANAL Histone H2B.2 OS=Candida albicans (strain SC5314 / ATCC MYA-2876) OX=237561 GN=HTB2 PE=3 SV=3	1	8	8	1	5	7	6	5	4	5	4	6	5	7	6	5	4	5	4	6	0	0	0	1	0	0	0	1	50.8	50.8	5.4	14.103	130	130	0	32.62	By MS/MS	By MS/MS	By MS/MS	By MS/MS	By MS/MS	By MS/MS	By MS/MS	By MS/MS
Q59VP2	Q59VP2	9	9	5	sp|Q59VP2|H2A2_CANAL Histone H2A.2 OS=Candida albicans (strain SC5314 / ATCC MYA-2876) OX=237561 GN=HTA2 PE=3 SV=3	1	9	9	5	8	8	7	7	8	8	8	7	8	8	7	7	8	8	8	7	5	4	5	5	4	5	4	4	64.9	64.9	30.5	13.824	131	131	0	75.021	By MS/MS	By MS/MS	By MS/MS	By MS/MS	By MS/MS	By MS/MS	By MS/MS	By MS/MS
Q59VR3	Q59VR3	3	3	3	sp|Q59VR3|FKBP3_CANAL FK506-binding protein 3 OS=Candida albicans (strain SC5314 / ATCC MYA-2876) OX=237561 GN=FPR3 PE=3 SV=1	1	3	3	3	2	3	2	2	2	2	2	3	2	3	2	2	2	2	2	3	2	3	2	2	2	2	2	3	15.7	15.7	15.7	47.667	426	426	0	9.8945	By MS/MS	By matching	By MS/MS	By MS/MS	By matching	By MS/MS	By matching	By MS/MS
Q59VX7	Q59VX7	1	1	1	tr|Q59VX7|Q59VX7_CANAL Karyopherin beta OS=Candida albicans (strain SC5314 / ATCC MYA-2876) OX=237561 GN=orf19.3681 PE=4 SV=1	1	1	1	1	1	1	1	1	0	1	1	1	1	1	1	1	0	1	1	1	1	1	1	1	0	1	1	1	2.2	2.2	2.2	96.536	875	875	0	4.5659	By MS/MS	By MS/MS	By MS/MS	By MS/MS		By MS/MS	By matching	By MS/MS
Q59VX9	Q59VX9	3	3	3	sp|Q59VX9|NNRE_CANAL NAD(P)H-hydrate epimerase OS=Candida albicans (strain SC5314 / ATCC MYA-2876) OX=237561 GN=CAALFM_C102220CA PE=3 SV=2	1	3	3	3	2	2	1	1	1	2	1	3	2	2	1	1	1	2	1	3	2	2	1	1	1	2	1	3	22.9	22.9	22.9	28.68	258	258	0	10.862	By MS/MS	By MS/MS	By MS/MS	By matching	By matching	By MS/MS	By matching	By MS/MS
Q59W33	Q59W33	4	4	4	tr|Q59W33|Q59W33_CANAL Glycerol-3-phosphate dehydrogenase [NAD(+)] OS=Candida albicans (strain SC5314 / ATCC MYA-2876) OX=237561 GN=GPD2 PE=3 SV=1	1	4	4	4	3	3	3	4	3	2	3	3	3	3	3	4	3	2	3	3	3	3	3	4	3	2	3	3	20.2	20.2	20.2	40.8	371	371	0	14.987	By MS/MS	By MS/MS	By MS/MS	By MS/MS	By matching	By matching	By MS/MS	By MS/MS
Q59W54	Q59W54	4	4	4	tr|Q59W54|Q59W54_CANAL SUMO family protein OS=Candida albicans (strain SC5314 / ATCC MYA-2876) OX=237561 GN=SMT3 PE=4 SV=1	1	4	4	4	4	3	4	1	4	4	3	3	4	3	4	1	4	4	3	3	4	3	4	1	4	4	3	3	46.1	46.1	46.1	11.149	102	102	0	15.605	By MS/MS	By MS/MS	By MS/MS	By MS/MS	By MS/MS	By MS/MS	By MS/MS	By MS/MS
Q59WC0	Q59WC0	2	2	2	tr|Q59WC0|Q59WC0_CANAL Copper chaperone OS=Candida albicans (strain SC5314 / ATCC MYA-2876) OX=237561 GN=CCS1 PE=4 SV=1	1	2	2	2	2	2	0	0	1	2	2	1	2	2	0	0	1	2	2	1	2	2	0	0	1	2	2	1	11.7	11.7	11.7	26.559	248	248	0	7.8972	By MS/MS	By MS/MS			By matching	By MS/MS	By matching	By matching
Q59WC6	Q59WC6	3	3	3	sp|Q59WC6|YPD1_CANAL Phosphorelay intermediate protein YPD1 OS=Candida albicans (strain SC5314 / ATCC MYA-2876) OX=237561 GN=YPD1 PE=3 SV=1	1	3	3	3	3	3	3	2	2	2	1	1	3	3	3	2	2	2	1	1	3	3	3	2	2	2	1	1	40.2	40.2	40.2	20.564	184	184	0	14.421	By MS/MS	By MS/MS	By MS/MS	By MS/MS	By matching	By MS/MS	By matching	By MS/MS
Q59WE2	Q59WE2	6	6	6	tr|Q59WE2|Q59WE2_CANAL SCF ubiquitin ligase subunit OS=Candida albicans (strain SC5314 / ATCC MYA-2876) OX=237561 GN=SKP1 PE=3 SV=1	1	6	6	6	6	6	6	5	5	4	4	4	6	6	6	5	5	4	4	4	6	6	6	5	5	4	4	4	64.6	64.6	64.6	19.059	164	164	0	23.232	By MS/MS	By MS/MS	By MS/MS	By MS/MS	By MS/MS	By MS/MS	By MS/MS	By MS/MS
Q59WE5	Q59WE5	8	8	8	tr|Q59WE5|Q59WE5_CANAL Pho100p OS=Candida albicans (strain SC5314 / ATCC MYA-2876) OX=237561 GN=PHO100 PE=4 SV=1	1	8	8	8	8	8	0	6	7	7	7	8	8	8	0	6	7	7	7	8	8	8	0	6	7	7	7	8	26.9	26.9	26.9	34.997	323	323	0	52.202	By MS/MS	By MS/MS		By MS/MS	By MS/MS	By MS/MS	By MS/MS	By MS/MS
Q59WF0	Q59WF0	4	4	4	tr|Q59WF0|Q59WF0_CANAL Putative hydrolase OS=Candida albicans (strain SC5314 / ATCC MYA-2876) OX=237561 GN=NIT3 PE=4 SV=1	1	4	4	4	4	2	3	3	1	3	0	2	4	2	3	3	1	3	0	2	4	2	3	3	1	3	0	2	31.6	31.6	31.6	32.955	301	301	0	7.3706	By MS/MS	By MS/MS	By MS/MS	By MS/MS	By matching	By MS/MS		By MS/MS
Q59WG0	Q59WG0	6	6	6	tr|Q59WG0|Q59WG0_CANAL Adenosine 5-monophosphoramidase OS=Candida albicans (strain SC5314 / ATCC MYA-2876) OX=237561 GN=HNT1 PE=4 SV=1	1	6	6	6	6	5	5	6	5	4	4	5	6	5	5	6	5	4	4	5	6	5	5	6	5	4	4	5	46.7	46.7	46.7	16.985	152	152	0	21.671	By MS/MS	By MS/MS	By MS/MS	By MS/MS	By MS/MS	By MS/MS	By MS/MS	By MS/MS
Q59WG3	Q59WG3	28	28	28	tr|Q59WG3|Q59WG3_CANAL AAA family ATPase OS=Candida albicans (strain SC5314 / ATCC MYA-2876) OX=237561 GN=CDC48 PE=3 SV=1	1	28	28	28	28	25	25	25	20	24	17	25	28	25	25	25	20	24	17	25	28	25	25	25	20	24	17	25	58	58	58	90.99	826	826	0	112.21	By MS/MS	By MS/MS	By MS/MS	By MS/MS	By MS/MS	By MS/MS	By MS/MS	By MS/MS
Q59WG6	Q59WG6	4	4	4	tr|Q59WG6|Q59WG6_CANAL Aspartyl aminopeptidase OS=Candida albicans (strain SC5314 / ATCC MYA-2876) OX=237561 GN=orf19.2335 PE=3 SV=1	1	4	4	4	3	3	2	2	2	1	1	4	3	3	2	2	2	1	1	4	3	3	2	2	2	1	1	4	12.5	12.5	12.5	55.108	496	496	0	12.167	By MS/MS	By MS/MS	By matching	By MS/MS	By matching	By matching	By matching	By MS/MS
Q59WJ5	Q59WJ5	1	1	1	sp|Q59WJ5|MTND_CANAL 1,2-dihydroxy-3-keto-5-methylthiopentene dioxygenase OS=Candida albicans (strain SC5314 / ATCC MYA-2876) OX=237561 GN=ADI1 PE=3 SV=1	1	1	1	1	1	1	0	1	1	1	1	1	1	1	0	1	1	1	1	1	1	1	0	1	1	1	1	1	8.4	8.4	8.4	21.008	178	178	0	6.2557	By matching	By matching		By matching	By matching	By matching	By matching	By MS/MS
Q59WJ7	Q59WJ7	6	6	6	tr|Q59WJ7|Q59WJ7_CANAL Uncharacterized protein OS=Candida albicans (strain SC5314 / ATCC MYA-2876) OX=237561 GN=orf19.2304 PE=4 SV=1	1	6	6	6	4	5	4	3	2	5	3	4	4	5	4	3	2	5	3	4	4	5	4	3	2	5	3	4	25.7	25.7	25.7	38.439	342	342	0	11.71	By MS/MS	By MS/MS	By matching	By MS/MS	By matching	By MS/MS	By matching	By MS/MS
Q59WT0	Q59WT0	3	3	3	tr|Q59WT0|Q59WT0_CANAL Actin-related protein 2/3 complex subunit 3 OS=Candida albicans (strain SC5314 / ATCC MYA-2876) OX=237561 GN=ARC18 PE=3 SV=1	1	3	3	3	3	2	2	2	1	3	2	2	3	2	2	2	1	3	2	2	3	2	2	2	1	3	2	2	40.7	40.7	40.7	21.175	182	182	0	4.9242	By MS/MS	By MS/MS	By matching	By MS/MS	By matching	By MS/MS	By matching	By MS/MS
Q59WW7;Q59WW8	Q59WW7	8;1	8;1	8;1	tr|Q59WW7|Q59WW7_CANAL Glutathione peroxidase OS=Candida albicans (strain SC5314 / ATCC MYA-2876) OX=237561 GN=orf19.86 PE=3 SV=1	2	8	8	8	5	5	5	7	4	7	5	5	5	5	5	7	4	7	5	5	5	5	5	7	4	7	5	5	42.2	42.2	42.2	18.103	161	161;163	0	18.979	By MS/MS	By MS/MS	By MS/MS	By MS/MS	By MS/MS	By MS/MS	By MS/MS	By MS/MS
Q59X29	Q59X29	5	5	5	tr|Q59X29|Q59X29_CANAL Proteasome regulatory particle base subunit OS=Candida albicans (strain SC5314 / ATCC MYA-2876) OX=237561 GN=RPN10 PE=4 SV=1	1	5	5	5	4	2	3	4	4	5	3	3	4	2	3	4	4	5	3	3	4	2	3	4	4	5	3	3	30.1	30.1	30.1	30.394	279	279	0	13.297	By MS/MS	By matching	By matching	By MS/MS	By matching	By MS/MS	By matching	By matching
Q59X49	Q59X49	14	14	14	sp|Q59X49|DDR48_CANAL Stress protein DDR48 OS=Candida albicans (strain SC5314 / ATCC MYA-2876) OX=237561 GN=DDR48 PE=1 SV=1	1	14	14	14	8	10	11	5	7	11	8	9	8	10	11	5	7	11	8	9	8	10	11	5	7	11	8	9	91.5	91.5	91.5	22.615	212	212	0	107.27	By MS/MS	By MS/MS	By MS/MS	By MS/MS	By matching	By MS/MS	By MS/MS	By MS/MS
Q59X67	Q59X67	1	1	1	sp|Q59X67|EFG1_CANAL Enhanced filamentous growth protein 1 OS=Candida albicans (strain SC5314 / ATCC MYA-2876) OX=237561 GN=EFG1 PE=1 SV=2	1	1	1	1	1	1	0	1	0	0	0	1	1	1	0	1	0	0	0	1	1	1	0	1	0	0	0	1	2.4	2.4	2.4	59.611	550	550	0.0035545	3.0497	By MS/MS	By MS/MS		By MS/MS				By MS/MS
Q59X88	Q59X88	7	7	7	tr|Q59X88|Q59X88_CANAL Uncharacterized protein OS=Candida albicans (strain SC5314 / ATCC MYA-2876) OX=237561 GN=CAALFM_CR08050CA PE=1 SV=1	1	7	7	7	4	4	3	3	2	5	5	6	4	4	3	3	2	5	5	6	4	4	3	3	2	5	5	6	43.5	43.5	43.5	33.668	299	299	0	20.76	By MS/MS	By MS/MS	By MS/MS	By MS/MS	By matching	By MS/MS	By MS/MS	By MS/MS
Q59XU5	Q59XU5	5	5	5	sp|Q59XU5|RAS1_CANAL Ras-like protein 1 OS=Candida albicans (strain SC5314 / ATCC MYA-2876) OX=237561 GN=RAS1 PE=3 SV=2	1	5	5	5	5	5	3	5	1	3	5	5	5	5	3	5	1	3	5	5	5	5	3	5	1	3	5	5	26.9	26.9	26.9	32.452	290	290	0	20.862	By MS/MS	By MS/MS	By MS/MS	By MS/MS	By matching	By matching	By MS/MS	By MS/MS
Q59XU9	Q59XU9	2	2	2	tr|Q59XU9|Q59XU9_CANAL Glycerol-3-phosphate dehydrogenase [NAD(+)] OS=Candida albicans (strain SC5314 / ATCC MYA-2876) OX=237561 GN=GPD1 PE=3 SV=1	1	2	2	2	2	2	1	2	1	2	1	2	2	2	1	2	1	2	1	2	2	2	1	2	1	2	1	2	7.7	7.7	7.7	43.808	403	403	0	5.3349	By MS/MS	By MS/MS	By MS/MS	By MS/MS	By matching	By matching	By matching	By MS/MS
Q59XW4	Q59XW4	4	4	4	tr|Q59XW4|Q59XW4_CANAL Acetyl-coenzyme A synthetase OS=Candida albicans (strain SC5314 / ATCC MYA-2876) OX=237561 GN=ACS1 PE=3 SV=1	1	4	4	4	4	4	1	3	1	4	2	3	4	4	1	3	1	4	2	3	4	4	1	3	1	4	2	3	16.1	16.1	16.1	75.14	675	675	0	21.4	By MS/MS	By MS/MS	By matching	By MS/MS	By matching	By MS/MS	By matching	By MS/MS
Q59XW9;Q59YF4	Q59XW9;Q59YF4	2;1	2;1	2;1	sp|Q59XW9|IR222_CANAL Increased recombination centers protein 22-2 OS=Candida albicans (strain SC5314 / ATCC MYA-2876) OX=237561 GN=IRC22-2 PE=3 SV=2;sp|Q59YF4|IR221_CANAL Increased recombination centers protein 22-1 OS=Candida albicans (strain SC5314 / AT	2	2	2	2	2	2	2	2	1	2	1	2	2	2	2	2	1	2	1	2	2	2	2	2	1	2	1	2	15.5	15.5	15.5	25.964	239	239;239	0	6.1041	By MS/MS	By MS/MS	By matching	By MS/MS	By matching	By MS/MS	By MS/MS	By MS/MS
Q59XX2	Q59XX2	5	5	5	sp|Q59XX2|MP65_CANAL Cell surface mannoprotein MP65 OS=Candida albicans (strain SC5314 / ATCC MYA-2876) OX=237561 GN=MP65 PE=1 SV=3	1	5	5	5	3	5	3	4	4	3	4	5	3	5	3	4	4	3	4	5	3	5	3	4	4	3	4	5	22.5	22.5	22.5	39.264	378	378	0	30.369	By MS/MS	By MS/MS	By MS/MS	By MS/MS	By matching	By MS/MS	By MS/MS	By MS/MS
Q59Y31	Q59Y31	2	2	2	sp|Q59Y31|YWP1_CANAL Yeast-form wall Protein 1 OS=Candida albicans (strain SC5314 / ATCC MYA-2876) OX=237561 GN=YWP1 PE=1 SV=1	1	2	2	2	2	2	2	2	2	2	2	2	2	2	2	2	2	2	2	2	2	2	2	2	2	2	2	2	4.5	4.5	4.5	54.277	533	533	0	14.332	By MS/MS	By MS/MS	By MS/MS	By MS/MS	By MS/MS	By MS/MS	By MS/MS	By MS/MS
Q59Y37	Q59Y37	7	7	7	tr|Q59Y37|Q59Y37_CANAL Pst2p OS=Candida albicans (strain SC5314 / ATCC MYA-2876) OX=237561 GN=PST2 PE=4 SV=1	1	7	7	7	5	5	2	5	4	6	2	4	5	5	2	5	4	6	2	4	5	5	2	5	4	6	2	4	72.6	72.6	72.6	21.727	201	201	0	38.287	By MS/MS	By MS/MS	By MS/MS	By MS/MS	By matching	By MS/MS	By matching	By MS/MS
Q59Y38	Q59Y38	2	2	2	tr|Q59Y38|Q59Y38_CANAL Uncharacterized protein OS=Candida albicans (strain SC5314 / ATCC MYA-2876) OX=237561 GN=orf19.3611 PE=4 SV=1	1	2	2	2	2	2	2	1	1	2	1	2	2	2	2	1	1	2	1	2	2	2	2	1	1	2	1	2	15.9	15.9	15.9	17.828	157	157	0	4.3549	By MS/MS	By MS/MS	By MS/MS	By matching	By matching	By MS/MS	By matching	By MS/MS
Q59Y64	Q59Y64	1	1	1	tr|Q59Y64|Q59Y64_CANAL RNA methylation protein OS=Candida albicans (strain SC5314 / ATCC MYA-2876) OX=237561 GN=orf19.3585 PE=4 SV=1	1	1	1	1	1	0	0	1	1	1	1	1	1	0	0	1	1	1	1	1	1	0	0	1	1	1	1	1	11.5	11.5	11.5	15.02	130	130	0.0012422	3.6716	By matching			By matching	By matching	By matching	By matching	By MS/MS
Q59YC4	Q59YC4	3	3	3	tr|Q59YC4|Q59YC4_CANAL Chaperonin-containing T-complex subunit OS=Candida albicans (strain SC5314 / ATCC MYA-2876) OX=237561 GN=CCT2 PE=3 SV=1	1	3	3	3	2	2	2	1	1	2	2	2	2	2	2	1	1	2	2	2	2	2	2	1	1	2	2	2	8.2	8.2	8.2	56.806	526	526	0	9.7871	By MS/MS	By MS/MS	By MS/MS	By MS/MS	By matching	By MS/MS	By MS/MS	By MS/MS
Q59YD1	Q59YD1	1	1	1	tr|Q59YD1|Q59YD1_CANAL Cu/Pi carrier OS=Candida albicans (strain SC5314 / ATCC MYA-2876) OX=237561 GN=orf19.1395 PE=3 SV=1	1	1	1	1	1	1	0	1	0	1	0	0	1	1	0	1	0	1	0	0	1	1	0	1	0	1	0	0	5.6	5.6	5.6	36.236	338	338	0	4.5896	By MS/MS	By MS/MS		By MS/MS		By MS/MS
Q59YD2	Q59YD2	2	2	2	tr|Q59YD2|Q59YD2_CANAL Uncharacterized protein OS=Candida albicans (strain SC5314 / ATCC MYA-2876) OX=237561 GN=orf19.1394 PE=4 SV=1	1	2	2	2	1	1	1	2	1	1	1	2	1	1	1	2	1	1	1	2	1	1	1	2	1	1	1	2	16.9	16.9	16.9	18.749	166	166	0	5.2616	By MS/MS	By MS/MS	By matching	By matching	By matching	By MS/MS	By matching	By MS/MS
Q59YE8	Q59YE8	1	1	1	tr|Q59YE8|Q59YE8_CANAL Translation termination factor GTPase eRF3 OS=Candida albicans (strain SC5314 / ATCC MYA-2876) OX=237561 GN=SUP35 PE=4 SV=1	1	1	1	1	1	1	1	1	0	0	1	1	1	1	1	1	0	0	1	1	1	1	1	1	0	0	1	1	2.4	2.4	2.4	79.975	721	721	0.0088203	2.3557	By MS/MS	By MS/MS	By matching	By matching			By matching	By MS/MS
Q59YF0	Q59YF0	1	1	1	sp|Q59YF0|SSO2_CANAL Protein transport protein SSO2 OS=Candida albicans (strain SC5314 / ATCC MYA-2876) OX=237561 GN=SSO2 PE=3 SV=1	1	1	1	1	1	0	0	0	0	0	0	0	1	0	0	0	0	0	0	0	1	0	0	0	0	0	0	0	3.1	3.1	3.1	34.308	295	295	0.0097614	2.2362	By MS/MS
Q59YG5	Q59YG5	1	1	1	tr|Q59YG5|Q59YG5_CANAL Mitochondrial import inner membrane translocase subunit TIM23 OS=Candida albicans (strain SC5314 / ATCC MYA-2876) OX=237561 GN=TIM23 PE=3 SV=1	1	1	1	1	1	1	0	1	1	0	1	0	1	1	0	1	1	0	1	0	1	1	0	1	1	0	1	0	12.4	12.4	12.4	23.128	218	218	0.0057339	2.6733	By MS/MS	By MS/MS		By MS/MS	By matching		By matching
Q59YH1	Q59YH1	4	4	4	tr|Q59YH1|Q59YH1_CANAL Uncharacterized protein OS=Candida albicans (strain SC5314 / ATCC MYA-2876) OX=237561 GN=orf19.1355 PE=4 SV=1	1	4	4	4	4	3	3	2	1	1	1	2	4	3	3	2	1	1	1	2	4	3	3	2	1	1	1	2	22.5	22.5	22.5	38.618	347	347	0	11.39	By MS/MS	By MS/MS	By MS/MS	By matching	By matching	By MS/MS	By matching	By MS/MS
Q59YH4	Q59YH4	2	2	2	tr|Q59YH4|Q59YH4_CANAL Chaperonin-containing T-complex subunit OS=Candida albicans (strain SC5314 / ATCC MYA-2876) OX=237561 GN=CCT7 PE=3 SV=1	1	2	2	2	2	2	2	1	1	1	2	1	2	2	2	1	1	1	2	1	2	2	2	1	1	1	2	1	9.8	9.8	9.8	60.421	549	549	0	8.778	By MS/MS	By MS/MS	By MS/MS	By MS/MS	By matching	By MS/MS	By matching	By MS/MS
Q59YV0	Q59YV0	2	2	2	sp|Q59YV0|LONP2_CANAL Lon protease homolog 2, peroxisomal OS=Candida albicans (strain SC5314 / ATCC MYA-2876) OX=237561 GN=CAALFM_C305360CA PE=3 SV=1	1	2	2	2	1	1	1	1	1	1	2	2	1	1	1	1	1	1	2	2	1	1	1	1	1	1	2	2	1.2	1.2	1.2	140.93	1258	1258	0.0055928	2.4983	By MS/MS	By matching	By matching	By MS/MS	By matching	By matching	By matching	By MS/MS
Q59Z11	Q59Z11	4	4	4	tr|Q59Z11|Q59Z11_CANAL Actin-related protein 3 OS=Candida albicans (strain SC5314 / ATCC MYA-2876) OX=237561 GN=ARP3 PE=3 SV=1	1	4	4	4	3	3	3	3	3	3	2	4	3	3	3	3	3	3	2	4	3	3	3	3	3	3	2	4	19.6	19.6	19.6	46.647	419	419	0	18.253	By MS/MS	By MS/MS	By MS/MS	By MS/MS	By matching	By MS/MS	By matching	By MS/MS
Q59Z12	Q59Z12	5	5	5	tr|Q59Z12|Q59Z12_CANAL Chaperonin-containing T-complex subunit OS=Candida albicans (strain SC5314 / ATCC MYA-2876) OX=237561 GN=CCT5 PE=3 SV=1	1	5	5	5	4	4	4	4	3	5	2	5	4	4	4	4	3	5	2	5	4	4	4	4	3	5	2	5	19.5	19.5	19.5	59.835	548	548	0	16.77	By MS/MS	By MS/MS	By MS/MS	By MS/MS	By matching	By MS/MS	By matching	By MS/MS
Q59Z14	Q59Z14	4	4	4	sp|Q59Z14|DOHH_CANAL Deoxyhypusine hydroxylase OS=Candida albicans (strain SC5314 / ATCC MYA-2876) OX=237561 GN=LIA1 PE=3 SV=1	1	4	4	4	4	3	3	2	0	1	3	2	4	3	3	2	0	1	3	2	4	3	3	2	0	1	3	2	17.6	17.6	17.6	35.802	318	318	0	7.4056	By MS/MS	By MS/MS	By matching	By MS/MS		By matching	By matching	By MS/MS
Q59Z17	Q59Z17	3	3	3	sp|Q59Z17|3DHQ_CANAL Catabolic 3-dehydroquinase OS=Candida albicans (strain SC5314 / ATCC MYA-2876) OX=237561 GN=DQD1 PE=1 SV=3	1	3	3	3	3	2	2	3	2	3	2	3	3	2	2	3	2	3	2	3	3	2	2	3	2	3	2	3	39.7	39.7	39.7	16.06	146	146	0	14.155	By MS/MS	By MS/MS	By MS/MS	By MS/MS	By MS/MS	By MS/MS	By matching	By MS/MS
Q59Z25	Q59Z25	6	6	6	tr|Q59Z25|Q59Z25_CANAL Mitochondrial nucleoid protein OS=Candida albicans (strain SC5314 / ATCC MYA-2876) OX=237561 GN=orf19.2275 PE=3 SV=1	1	6	6	6	5	6	5	3	3	4	3	4	5	6	5	3	3	4	3	4	5	6	5	3	3	4	3	4	50.6	50.6	50.6	18.707	174	174	0	85.538	By MS/MS	By MS/MS	By MS/MS	By MS/MS	By MS/MS	By MS/MS	By MS/MS	By MS/MS
Q59Z38	Q59Z38	2	2	2	tr|Q59Z38|Q59Z38_CANAL NADPH:quinone reductase OS=Candida albicans (strain SC5314 / ATCC MYA-2876) OX=237561 GN=orf19.2262 PE=4 SV=1	1	2	2	2	2	2	0	1	0	1	1	2	2	2	0	1	0	1	1	2	2	2	0	1	0	1	1	2	6	6	6	42.923	384	384	0.0035672	3.1148	By matching	By MS/MS		By MS/MS		By MS/MS	By matching	By MS/MS
Q59Z50	Q59Z50	8	8	8	tr|Q59Z50|Q59Z50_CANAL Spermidine synthase OS=Candida albicans (strain SC5314 / ATCC MYA-2876) OX=237561 GN=SPE3 PE=3 SV=1	1	8	8	8	3	2	6	6	5	3	2	8	3	2	6	6	5	3	2	8	3	2	6	6	5	3	2	8	37	37	37	33.899	297	297	0	18.742	By MS/MS	By MS/MS	By MS/MS	By MS/MS	By matching	By MS/MS	By matching	By MS/MS
Q59Z55	Q59Z55	2	2	2	tr|Q59Z55|Q59Z55_CANAL Uncharacterized protein OS=Candida albicans (strain SC5314 / ATCC MYA-2876) OX=237561 GN=orf19.2244 PE=4 SV=1	1	2	2	2	1	1	2	2	1	2	2	1	1	1	2	2	1	2	2	1	1	1	2	2	1	2	2	1	19.4	19.4	19.4	36.307	319	319	0	8.2556	By MS/MS	By matching	By MS/MS	By MS/MS	By matching	By matching	By matching	By MS/MS
Q59Z57	Q59Z57	2	2	2	tr|Q59Z57|Q59Z57_CANAL Prb1p OS=Candida albicans (strain SC5314 / ATCC MYA-2876) OX=237561 GN=PRB1 PE=3 SV=1	1	2	2	2	0	1	0	0	0	1	1	2	0	1	0	0	0	1	1	2	0	1	0	0	0	1	1	2	7.7	7.7	7.7	50.272	465	465	0	9.064		By matching				By matching	By matching	By MS/MS
Q59ZE0	Q59ZE0	7	7	7	tr|Q59ZE0|Q59ZE0_CANAL F1F0 ATP synthase subunit 4 OS=Candida albicans (strain SC5314 / ATCC MYA-2876) OX=237561 GN=ATP4 PE=4 SV=1	1	7	7	7	4	5	5	4	4	5	5	5	4	5	5	4	4	5	5	5	4	5	5	4	4	5	5	5	39.1	39.1	39.1	25.828	233	233	0	17.666	By MS/MS	By MS/MS	By MS/MS	By MS/MS	By MS/MS	By MS/MS	By MS/MS	By MS/MS
Q59ZH8	Q59ZH8	3	3	3	tr|Q59ZH8|Q59ZH8_CANAL Translation termination factor eRF1 OS=Candida albicans (strain SC5314 / ATCC MYA-2876) OX=237561 GN=ERF1 PE=4 SV=1	1	3	3	3	3	3	1	1	3	3	2	2	3	3	1	1	3	3	2	2	3	3	1	1	3	3	2	2	14.2	14.2	14.2	49.138	436	436	0	12.285	By MS/MS	By MS/MS	By matching	By MS/MS	By matching	By matching	By matching	By MS/MS
Q59ZW9	Q59ZW9	2	2	2	sp|Q59ZW9|TIM16_CANAL Mitochondrial import inner membrane translocase subunit TIM16 OS=Candida albicans (strain SC5314 / ATCC MYA-2876) OX=237561 GN=PAM16 PE=3 SV=1	1	2	2	2	1	1	2	1	1	1	1	1	1	1	2	1	1	1	1	1	1	1	2	1	1	1	1	1	18.2	18.2	18.2	13.306	121	121	0	3.9302	By MS/MS	By matching	By MS/MS	By MS/MS	By matching	By MS/MS	By matching	By matching
Q5A017	Q5A017	25	25	25	tr|Q5A017|Q5A017_CANAL Transaldolase OS=Candida albicans (strain SC5314 / ATCC MYA-2876) OX=237561 GN=TAL1 PE=3 SV=1	1	25	25	25	22	20	18	19	19	19	17	21	22	20	18	19	19	19	17	21	22	20	18	19	19	19	17	21	71.8	71.8	71.8	35.672	323	323	0	141.97	By MS/MS	By MS/MS	By MS/MS	By MS/MS	By MS/MS	By MS/MS	By MS/MS	By MS/MS
Q5A044	Q5A044	6	6	6	sp|Q5A044|MIC60_CANAL MICOS complex subunit MIC60 OS=Candida albicans (strain SC5314 / ATCC MYA-2876) OX=237561 GN=MIC60 PE=3 SV=2	1	6	6	6	3	2	3	5	5	5	2	3	3	2	3	5	5	5	2	3	3	2	3	5	5	5	2	3	19.4	19.4	19.4	62.701	567	567	0	11.163	By MS/MS	By MS/MS	By MS/MS	By MS/MS	By matching	By MS/MS	By MS/MS	By MS/MS
Q5A0I8	Q5A0I8	7	7	7	tr|Q5A0I8|Q5A0I8_CANAL Sgt2p OS=Candida albicans (strain SC5314 / ATCC MYA-2876) OX=237561 GN=SGT2 PE=4 SV=1	1	7	7	7	6	6	3	5	3	5	4	5	6	6	3	5	3	5	4	5	6	6	3	5	3	5	4	5	28.2	28.2	28.2	36.461	344	344	0	23.649	By MS/MS	By MS/MS	By MS/MS	By MS/MS	By MS/MS	By MS/MS	By MS/MS	By MS/MS
Q5A0J0	Q5A0J0	1	1	1	sp|Q5A0J0|U507_CANAL UPF0507 protein C2_02840C_A OS=Candida albicans (strain SC5314 / ATCC MYA-2876) OX=237561 GN=CAALFM_C202840CA PE=3 SV=2	1	1	1	1	1	1	0	1	0	1	0	1	1	1	0	1	0	1	0	1	1	1	0	1	0	1	0	1	1.4	1.4	1.4	139.09	1189	1189	1	-2	By matching	By matching		By matching		By matching		By MS/MS
Q5A0J9	Q5A0J9	2	2	2	sp|Q5A0J9|ETT1_CANAL Enhancer of translation termination 1 OS=Candida albicans (strain SC5314 / ATCC MYA-2876) OX=237561 GN=ETT1 PE=3 SV=1	1	2	2	2	2	2	2	2	0	2	1	2	2	2	2	2	0	2	1	2	2	2	2	2	0	2	1	2	11.9	11.9	11.9	48.23	421	421	0	6.6195	By matching	By MS/MS	By matching	By MS/MS		By MS/MS	By matching	By MS/MS
Q5A0L0	Q5A0L0	3	3	3	tr|Q5A0L0|Q5A0L0_CANAL Ribonucleotide-diphosphate reductase subunit OS=Candida albicans (strain SC5314 / ATCC MYA-2876) OX=237561 GN=RNR21 PE=4 SV=1	1	3	3	3	1	3	2	2	1	3	0	1	1	3	2	2	1	3	0	1	1	3	2	2	1	3	0	1	13.6	13.6	13.6	47.436	413	413	0	6.1354	By MS/MS	By MS/MS	By MS/MS	By MS/MS	By matching	By MS/MS		By MS/MS
Q5A0L8	Q5A0L8	6	6	6	tr|Q5A0L8|Q5A0L8_CANAL Proteasome regulatory particle base subunit OS=Candida albicans (strain SC5314 / ATCC MYA-2876) OX=237561 GN=PR26 PE=3 SV=1	1	6	6	6	5	5	5	5	2	5	4	4	5	5	5	5	2	5	4	4	5	5	5	5	2	5	4	4	29.2	29.2	29.2	45.883	411	411	0	19.912	By MS/MS	By MS/MS	By MS/MS	By MS/MS	By matching	By matching	By matching	By MS/MS
Q5A0M4	Q5A0M4	46	46	46	sp|Q5A0M4|EF2_CANAL Elongation factor 2 OS=Candida albicans (strain SC5314 / ATCC MYA-2876) OX=237561 GN=EFT2 PE=1 SV=2	1	46	46	46	39	36	42	35	39	34	38	39	39	36	42	35	39	34	38	39	39	36	42	35	39	34	38	39	73.6	73.6	73.6	93.353	842	842	0	246.67	By MS/MS	By MS/MS	By MS/MS	By MS/MS	By MS/MS	By MS/MS	By MS/MS	By MS/MS
Q5A0N3	Q5A0N3	1	1	1	tr|Q5A0N3|Q5A0N3_CANAL Ribonucleoside-diphosphate reductase OS=Candida albicans (strain SC5314 / ATCC MYA-2876) OX=237561 GN=RNR1 PE=3 SV=1	1	1	1	1	1	1	1	0	0	1	1	1	1	1	1	0	0	1	1	1	1	1	1	0	0	1	1	1	1.6	1.6	1.6	96.253	854	854	0.0057803	2.7258	By MS/MS	By MS/MS	By MS/MS			By matching	By matching	By matching
Q5A0V9	Q5A0V9	5	5	5	tr|Q5A0V9|Q5A0V9_CANAL rRNA methyltransferase OS=Candida albicans (strain SC5314 / ATCC MYA-2876) OX=237561 GN=NOP1 PE=3 SV=1	1	5	5	5	5	5	4	5	5	5	5	4	5	5	4	5	5	5	5	4	5	5	4	5	5	5	5	4	31.6	31.6	31.6	33.167	316	316	0	17.521	By MS/MS	By MS/MS	By MS/MS	By MS/MS	By MS/MS	By MS/MS	By MS/MS	By MS/MS
Q5A0Z9	Q5A0Z9	16	16	16	tr|Q5A0Z9|Q5A0Z9_CANAL Pyruvate dehydrogenase E1 component subunit alpha OS=Candida albicans (strain SC5314 / ATCC MYA-2876) OX=237561 GN=PDA1 PE=4 SV=1	1	16	16	16	14	16	13	13	13	12	11	13	14	16	13	13	13	12	11	13	14	16	13	13	13	12	11	13	70.8	70.8	70.8	44.175	401	401	0	78.471	By MS/MS	By MS/MS	By MS/MS	By MS/MS	By MS/MS	By MS/MS	By MS/MS	By MS/MS
Q5A109;Q5ADS0	Q5A109;Q5ADS0	7;5	7;5	7;5	tr|Q5A109|Q5A109_CANAL Ubiquitin-ribosomal 40S subunit protein S31 fusion protein OS=Candida albicans (strain SC5314 / ATCC MYA-2876) OX=237561 GN=UBI3 PE=4 SV=1;tr|Q5ADS0|Q5ADS0_CANAL Ubiquitin OS=Candida albicans (strain SC5314 / ATCC MYA-2876) OX=237561	2	7	7	7	6	6	7	5	5	6	4	7	6	6	7	5	5	6	4	7	6	6	7	5	5	6	4	7	33.2	33.2	33.2	22.569	193	193;229	0	59.745	By MS/MS	By MS/MS	By MS/MS	By MS/MS	By MS/MS	By MS/MS	By MS/MS	By MS/MS
Q5A199	Q5A199	2	2	2	tr|Q5A199|Q5A199_CANAL Translation machinery-associated protein 20 OS=Candida albicans (strain SC5314 / ATCC MYA-2876) OX=237561 GN=orf19.2920 PE=3 SV=1	1	2	2	2	0	1	0	1	2	0	2	1	0	1	0	1	2	0	2	1	0	1	0	1	2	0	2	1	15.2	15.2	15.2	20.685	184	184	0	3.7753		By MS/MS		By MS/MS	By matching		By MS/MS	By matching
Q5A1D5	Q5A1D5	1	1	1	sp|Q5A1D5|SPT16_CANAL FACT complex subunit SPT16 OS=Candida albicans (strain SC5314 / ATCC MYA-2876) OX=237561 GN=CDC68 PE=3 SV=2	1	1	1	1	1	1	1	1	0	0	1	1	1	1	1	1	0	0	1	1	1	1	1	1	0	0	1	1	2	2	2	121.33	1060	1060	0	3.8125	By MS/MS	By matching	By matching	By matching			By matching	By matching
Q5A1E8;Q5A2A1	Q5A1E8	13;4	13;4	13;4	tr|Q5A1E8|Q5A1E8_CANAL Succinate dehydrogenase [ubiquinone] flavoprotein subunit, mitochondrial OS=Candida albicans (strain SC5314 / ATCC MYA-2876) OX=237561 GN=SDH12 PE=3 SV=1	2	13	13	13	9	11	10	9	9	11	9	12	9	11	10	9	9	11	9	12	9	11	10	9	9	11	9	12	34.5	34.5	34.5	70.175	641	641;638	0	55.372	By MS/MS	By MS/MS	By MS/MS	By MS/MS	By MS/MS	By MS/MS	By MS/MS	By MS/MS
Q5A1L6	Q5A1L6	2	2	2	sp|Q5A1L6|GIT3_CANAL Major glycerophosphoinositol permease GIT3 OS=Candida albicans (strain SC5314 / ATCC MYA-2876) OX=237561 GN=GIT3 PE=1 SV=1	1	2	2	2	2	2	1	1	1	2	2	2	2	2	1	1	1	2	2	2	2	2	1	1	1	2	2	2	5.8	5.8	5.8	59.399	535	535	0	4.8572	By MS/MS	By MS/MS	By matching	By matching	By matching	By MS/MS	By MS/MS	By matching
Q5A1M1	Q5A1M1	8	8	8	tr|Q5A1M1|Q5A1M1_CANAL Tfs1p OS=Candida albicans (strain SC5314 / ATCC MYA-2876) OX=237561 GN=TFS1 PE=4 SV=1	1	8	8	8	6	7	6	5	5	5	5	7	6	7	6	5	5	5	5	7	6	7	6	5	5	5	5	7	59.8	59.8	59.8	29.346	259	259	0	32.122	By MS/MS	By MS/MS	By MS/MS	By MS/MS	By MS/MS	By MS/MS	By MS/MS	By MS/MS
Q5A1Q0	Q5A1Q0	3	3	3	tr|Q5A1Q0|Q5A1Q0_CANAL Glucose-6-phosphate 1-epimerase OS=Candida albicans (strain SC5314 / ATCC MYA-2876) OX=237561 GN=orf19.1946 PE=3 SV=1	1	3	3	3	2	2	1	3	0	3	2	3	2	2	1	3	0	3	2	3	2	2	1	3	0	3	2	3	11.4	11.4	11.4	33.799	299	299	0	7.1424	By MS/MS	By MS/MS	By matching	By MS/MS		By MS/MS	By MS/MS	By MS/MS
Q5A1Y2	Q5A1Y2	1	1	1	tr|Q5A1Y2|Q5A1Y2_CANAL GTP cyclohydrolase II OS=Candida albicans (strain SC5314 / ATCC MYA-2876) OX=237561 GN=RIB1 PE=4 SV=1	1	1	1	1	0	0	0	0	0	0	0	1	0	0	0	0	0	0	0	1	0	0	0	0	0	0	0	1	3.2	3.2	3.2	37.643	342	342	0.0056433	2.5431								By MS/MS
Q5A222	Q5A222	2	2	2	tr|Q5A222|Q5A222_CANAL NADH-ubiquinone oxidoreductase OS=Candida albicans (strain SC5314 / ATCC MYA-2876) OX=237561 GN=CAALFM_CR02620CA PE=3 SV=1	1	2	2	2	1	1	0	1	0	2	1	2	1	1	0	1	0	2	1	2	1	1	0	1	0	2	1	2	11.4	11.4	11.4	19.929	175	175	0	6.6017	By MS/MS	By MS/MS		By MS/MS		By MS/MS	By matching	By MS/MS
Q5A2A0	Q5A2A0	2	2	2	tr|Q5A2A0|Q5A2A0_CANAL Proteasome regulatory particle base subunit OS=Candida albicans (strain SC5314 / ATCC MYA-2876) OX=237561 GN=RPT1 PE=3 SV=1	1	2	2	2	2	2	1	2	1	1	1	2	2	2	1	2	1	1	1	2	2	2	1	2	1	1	1	2	6.1	6.1	6.1	49.814	444	444	0	4.5947	By matching	By MS/MS	By matching	By MS/MS	By matching	By matching	By matching	By MS/MS
Q5A2A5	Q5A2A5	11	11	11	tr|Q5A2A5|Q5A2A5_CANAL Glycine--tRNA ligase OS=Candida albicans (strain SC5314 / ATCC MYA-2876) OX=237561 GN=GRS1 PE=4 SV=1	1	11	11	11	9	8	11	8	5	8	5	8	9	8	11	8	5	8	5	8	9	8	11	8	5	8	5	8	30.8	30.8	30.8	73.713	652	652	0	34.686	By MS/MS	By MS/MS	By MS/MS	By MS/MS	By matching	By MS/MS	By matching	By MS/MS
Q5A2T2	Q5A2T2	2	2	2	tr|Q5A2T2|Q5A2T2_CANAL ATP-binding cassette family ATPase OS=Candida albicans (strain SC5314 / ATCC MYA-2876) OX=237561 GN=KRE30 PE=4 SV=1	1	2	2	2	2	2	1	2	1	2	1	2	2	2	1	2	1	2	1	2	2	2	1	2	1	2	1	2	6.9	6.9	6.9	68.098	609	609	0	5.431	By MS/MS	By MS/MS	By MS/MS	By MS/MS	By matching	By MS/MS	By matching	By MS/MS
Q5A2U9	Q5A2U9	3	3	3	tr|Q5A2U9|Q5A2U9_CANAL V-type proton ATPase subunit C OS=Candida albicans (strain SC5314 / ATCC MYA-2876) OX=237561 GN=VMA5 PE=3 SV=1	1	3	3	3	3	2	3	2	1	3	2	1	3	2	3	2	1	3	2	1	3	2	3	2	1	3	2	1	16	16	16	44.728	388	388	0	9.5084	By MS/MS	By MS/MS	By MS/MS	By matching	By matching	By MS/MS	By MS/MS	By matching
Q5A330	Q5A330	4	4	4	tr|Q5A330|Q5A330_CANAL Pex19p OS=Candida albicans (strain SC5314 / ATCC MYA-2876) OX=237561 GN=PEX19 PE=4 SV=1	1	4	4	4	3	4	2	2	1	2	2	3	3	4	2	2	1	2	2	3	3	4	2	2	1	2	2	3	34.9	34.9	34.9	37.295	332	332	0	25.204	By MS/MS	By MS/MS	By matching	By MS/MS	By matching	By MS/MS	By matching	By MS/MS
Q5A345	Q5A345	1	1	1	tr|Q5A345|Q5A345_CANAL Uncharacterized protein OS=Candida albicans (strain SC5314 / ATCC MYA-2876) OX=237561 GN=CAALFM_CR08500WA PE=4 SV=1	1	1	1	1	1	1	1	1	0	1	1	1	1	1	1	1	0	1	1	1	1	1	1	1	0	1	1	1	4.5	4.5	4.5	47.133	420	420	0.003663	3.4419	By matching	By matching	By matching	By matching		By matching	By matching	By MS/MS
Q5A362	Q5A362	13	13	13	tr|Q5A362|Q5A362_CANAL Cystathionine gamma-lyase OS=Candida albicans (strain SC5314 / ATCC MYA-2876) OX=237561 GN=CYS3 PE=3 SV=1	1	13	13	13	10	11	10	10	8	12	11	12	10	11	10	10	8	12	11	12	10	11	10	10	8	12	11	12	66.4	66.4	66.4	42.892	399	399	0	56.817	By MS/MS	By MS/MS	By MS/MS	By MS/MS	By MS/MS	By MS/MS	By MS/MS	By MS/MS
Q5A389	Q5A389	9	9	9	tr|Q5A389|Q5A389_CANAL Ribosomal 40S subunit protein S20 OS=Candida albicans (strain SC5314 / ATCC MYA-2876) OX=237561 GN=RPS20 PE=3 SV=1	1	9	9	9	8	8	8	7	8	7	8	7	8	8	8	7	8	7	8	7	8	8	8	7	8	7	8	7	58.8	58.8	58.8	13.344	119	119	0	22.831	By MS/MS	By MS/MS	By MS/MS	By MS/MS	By MS/MS	By MS/MS	By MS/MS	By MS/MS
Q5A397	Q5A397	37	37	37	tr|Q5A397|Q5A397_CANAL Hsp70 family ATPase OS=Candida albicans (strain SC5314 / ATCC MYA-2876) OX=237561 GN=SSB1 PE=3 SV=1	1	37	37	37	30	31	28	29	27	30	31	29	30	31	28	29	27	30	31	29	30	31	28	29	27	30	31	29	73.9	73.9	73.9	66.448	613	613	0	211.36	By MS/MS	By MS/MS	By MS/MS	By MS/MS	By MS/MS	By MS/MS	By MS/MS	By MS/MS
Q5A3J3	Q5A3J3	1	1	1	tr|Q5A3J3|Q5A3J3_CANAL Uncharacterized protein OS=Candida albicans (strain SC5314 / ATCC MYA-2876) OX=237561 GN=orf19.5277 PE=4 SV=1	1	1	1	1	0	0	0	0	0	0	0	1	0	0	0	0	0	0	0	1	0	0	0	0	0	0	0	1	2	2	2	45.781	407	407	1	-2								By MS/MS
Q5A3K7	Q5A3K7	14	14	14	tr|Q5A3K7|Q5A3K7_CANAL Phosphoglycerate dehydrogenase OS=Candida albicans (strain SC5314 / ATCC MYA-2876) OX=237561 GN=SER33 PE=3 SV=1	1	14	14	14	10	11	11	9	9	10	10	12	10	11	11	9	9	10	10	12	10	11	11	9	9	10	10	12	48.2	48.2	48.2	50.358	463	463	0	67.017	By MS/MS	By MS/MS	By MS/MS	By MS/MS	By MS/MS	By MS/MS	By MS/MS	By MS/MS
Q5A3L0	Q5A3L0	1	1	1	tr|Q5A3L0|Q5A3L0_CANAL 26S proteasome regulatory subunit RPN2 OS=Candida albicans (strain SC5314 / ATCC MYA-2876) OX=237561 GN=RPN2 PE=3 SV=1	1	1	1	1	1	1	1	1	1	1	0	0	1	1	1	1	1	1	0	0	1	1	1	1	1	1	0	0	2.1	2.1	2.1	104.79	952	952	0	4.7543	By MS/MS	By MS/MS	By MS/MS	By MS/MS	By matching	By matching
Q5A3M0	Q5A3M0	2	2	2	tr|Q5A3M0|Q5A3M0_CANAL Uncharacterized protein OS=Candida albicans (strain SC5314 / ATCC MYA-2876) OX=237561 GN=orf19.5250 PE=4 SV=1	1	2	2	2	2	1	1	2	1	2	1	1	2	1	1	2	1	2	1	1	2	1	1	2	1	2	1	1	20.4	20.4	20.4	17.929	162	162	0	8.0709	By MS/MS	By matching	By MS/MS	By MS/MS	By matching	By MS/MS	By matching	By matching
Q5A3P4	Q5A3P4	1	1	1	tr|Q5A3P4|Q5A3P4_CANAL Tryptophan--tRNA ligase OS=Candida albicans (strain SC5314 / ATCC MYA-2876) OX=237561 GN=WRS1 PE=3 SV=1	1	1	1	1	1	1	0	0	1	0	1	1	1	1	0	0	1	0	1	1	1	1	0	0	1	0	1	1	4	4	4	48.082	424	424	0	4.1221	By MS/MS	By matching			By matching		By matching	By matching
Q5A3V6	Q5A3V6	4	4	4	sp|Q5A3V6|RIB3_CANAL 3,4-dihydroxy-2-butanone 4-phosphate synthase OS=Candida albicans (strain SC5314 / ATCC MYA-2876) OX=237561 GN=RIB3 PE=1 SV=2	1	4	4	4	2	3	3	3	3	2	2	3	2	3	3	3	3	2	2	3	2	3	3	3	3	2	2	3	41.2	41.2	41.2	22.658	204	204	0	12.737	By MS/MS	By MS/MS	By MS/MS	By MS/MS	By MS/MS	By MS/MS	By MS/MS	By MS/MS
Q5A3Y5	Q5A3Y5	14	14	14	sp|Q5A3Y5|THI5_CANAL 4-amino-5-hydroxymethyl-2-methylpyrimidine phosphate synthase OS=Candida albicans (strain SC5314 / ATCC MYA-2876) OX=237561 GN=THI13 PE=1 SV=1	1	14	14	14	9	11	14	11	13	12	10	10	9	11	14	11	13	12	10	10	9	11	14	11	13	12	10	10	61.1	61.1	61.1	38.333	339	339	0	124.27	By MS/MS	By MS/MS	By MS/MS	By MS/MS	By MS/MS	By MS/MS	By MS/MS	By MS/MS
Q5A435	Q5A435	1	1	1	tr|Q5A435|Q5A435_CANAL Prefoldin subunit 4 OS=Candida albicans (strain SC5314 / ATCC MYA-2876) OX=237561 GN=orf19.1273 PE=3 SV=1	1	1	1	1	1	1	1	1	0	1	1	1	1	1	1	1	0	1	1	1	1	1	1	1	0	1	1	1	14.6	14.6	14.6	15.045	130	130	0	5.8407	By MS/MS	By MS/MS	By MS/MS	By matching		By MS/MS	By matching	By MS/MS
Q5A441	Q5A441	1	1	1	tr|Q5A441|Q5A441_CANAL Uncharacterized protein OS=Candida albicans (strain SC5314 / ATCC MYA-2876) OX=237561 GN=orf19.1267 PE=4 SV=1	1	1	1	1	0	0	0	0	0	1	0	0	0	0	0	0	0	1	0	0	0	0	0	0	0	1	0	0	2.8	2.8	2.8	52.666	461	461	1	-2						By MS/MS
Q5A455	Q5A455	4	4	4	sp|Q5A455|SEC23_CANAL Protein transport protein SEC23 OS=Candida albicans (strain SC5314 / ATCC MYA-2876) OX=237561 GN=SEC23 PE=3 SV=2	1	4	4	4	3	3	2	3	1	3	3	4	3	3	2	3	1	3	3	4	3	3	2	3	1	3	3	4	9.6	9.6	9.6	85.683	762	762	0	10.261	By MS/MS	By MS/MS	By MS/MS	By MS/MS	By matching	By matching	By matching	By MS/MS
Q5A462	Q5A462	2	2	2	tr|Q5A462|Q5A462_CANAL DNA-directed RNA polymerase II core subunit OS=Candida albicans (strain SC5314 / ATCC MYA-2876) OX=237561 GN=orf19.1248 PE=4 SV=1	1	2	2	2	2	2	2	1	1	0	0	0	2	2	2	1	1	0	0	0	2	2	2	1	1	0	0	0	15.4	15.4	15.4	35.046	318	318	0	5.3763	By MS/MS	By matching	By matching	By matching	By matching
Q5A473	Q5A473	3	3	3	tr|Q5A473|Q5A473_CANAL Gvp36p OS=Candida albicans (strain SC5314 / ATCC MYA-2876) OX=237561 GN=GVP36 PE=4 SV=1	1	3	3	3	2	1	1	1	0	1	1	0	2	1	1	1	0	1	1	0	2	1	1	1	0	1	1	0	13.1	13.1	13.1	36.166	321	321	0	3.7984	By MS/MS	By matching	By matching	By matching		By MS/MS	By matching
Q5A4E2	Q5A4E2	3	3	2	sp|Q5A4E2|DED1_CANAL ATP-dependent RNA helicase DED1 OS=Candida albicans (strain SC5314 / ATCC MYA-2876) OX=237561 GN=DED1 PE=3 SV=1	1	3	3	2	0	2	3	2	2	0	1	2	0	2	3	2	2	0	1	2	0	1	2	1	1	0	1	1	5.5	5.5	3.9	72.838	672	672	0	6.1288		By MS/MS	By MS/MS	By MS/MS	By matching		By matching	By MS/MS
Q5A4K9	Q5A4K9	1	1	1	tr|Q5A4K9|Q5A4K9_CANAL Uncharacterized protein OS=Candida albicans (strain SC5314 / ATCC MYA-2876) OX=237561 GN=orf19.3432 PE=4 SV=1	1	1	1	1	0	0	0	0	0	0	0	1	0	0	0	0	0	0	0	1	0	0	0	0	0	0	0	1	2	2	2	61.688	546	546	1	-2								By MS/MS
Q5A4L1	Q5A4L1	3	3	3	tr|Q5A4L1|Q5A4L1_CANAL Uncharacterized protein OS=Candida albicans (strain SC5314 / ATCC MYA-2876) OX=237561 GN=orf19.3430 PE=4 SV=1	1	3	3	3	0	0	2	1	1	1	1	1	0	0	2	1	1	1	1	1	0	0	2	1	1	1	1	1	16.6	16.6	16.6	40.196	344	344	0	5.5769			By MS/MS	By matching	By matching	By MS/MS	By matching	By MS/MS
Q5A4M2	Q5A4M2	4	4	4	tr|Q5A4M2|Q5A4M2_CANAL Malate dehydrogenase (Oxaloacetate-decarboxylating) OS=Candida albicans (strain SC5314 / ATCC MYA-2876) OX=237561 GN=MAE1 PE=4 SV=1	1	4	4	4	2	2	1	3	3	3	2	4	2	2	1	3	3	3	2	4	2	2	1	3	3	3	2	4	15.9	15.9	15.9	69.744	630	630	0	7.1559	By matching	By matching	By matching	By MS/MS	By matching	By MS/MS	By matching	By MS/MS
Q5A4M8	Q5A4M8	2	2	2	sp|Q5A4M8|SUR7_CANAL Protein SUR7 OS=Candida albicans (strain SC5314 / ATCC MYA-2876) OX=237561 GN=SUR7 PE=1 SV=1	1	2	2	2	1	1	1	1	1	0	1	2	1	1	1	1	1	0	1	2	1	1	1	1	1	0	1	2	10	10	10	29.915	270	270	0	3.9273	By MS/MS	By MS/MS	By MS/MS	By matching	By matching		By matching	By MS/MS
Q5A4Q1	Q5A4Q1	14	14	14	sp|Q5A4Q1|KAD2_CANAL Adenylate kinase OS=Candida albicans (strain SC5314 / ATCC MYA-2876) OX=237561 GN=ADK1 PE=3 SV=2	1	14	14	14	13	13	8	12	7	10	10	12	13	13	8	12	7	10	10	12	13	13	8	12	7	10	10	12	60.6	60.6	60.6	27.58	249	249	0	47.865	By MS/MS	By MS/MS	By MS/MS	By MS/MS	By MS/MS	By MS/MS	By MS/MS	By MS/MS
Q5A4W7	Q5A4W7	36	36	36	tr|Q5A4W7|Q5A4W7_CANAL Tetrafunctional fatty acid synthase subunit OS=Candida albicans (strain SC5314 / ATCC MYA-2876) OX=237561 GN=FAS1 PE=4 SV=1	1	36	36	36	24	25	30	25	15	23	21	29	24	25	30	25	15	23	21	29	24	25	30	25	15	23	21	29	32	32	32	227.8	2037	2037	0	110.25	By MS/MS	By MS/MS	By MS/MS	By MS/MS	By MS/MS	By MS/MS	By MS/MS	By MS/MS
Q5A4X7	Q5A4X7	1	1	1	tr|Q5A4X7|Q5A4X7_CANAL Ribose phosphate diphosphokinase subunit OS=Candida albicans (strain SC5314 / ATCC MYA-2876) OX=237561 GN=orf19.969 PE=4 SV=1	1	1	1	1	1	1	0	1	0	1	1	1	1	1	0	1	0	1	1	1	1	1	0	1	0	1	1	1	5.7	5.7	5.7	44.465	404	404	0	3.8515	By matching	By matching		By matching		By matching	By matching	By MS/MS
Q5A500	Q5A500	3	3	3	tr|Q5A500|Q5A500_CANAL Adenylyl-sulfate kinase OS=Candida albicans (strain SC5314 / ATCC MYA-2876) OX=237561 GN=MET14 PE=3 SV=1	1	3	3	3	2	2	2	2	1	2	2	3	2	2	2	2	1	2	2	3	2	2	2	2	1	2	2	3	25	25	25	22.536	200	200	0	17.084	By MS/MS	By MS/MS	By MS/MS	By MS/MS	By MS/MS	By MS/MS	By MS/MS	By MS/MS
Q5A513	Q5A513	1	1	1	tr|Q5A513|Q5A513_CANAL E2 ubiquitin-conjugating protein OS=Candida albicans (strain SC5314 / ATCC MYA-2876) OX=237561 GN=orf19.933 PE=3 SV=1	1	1	1	1	1	1	1	1	1	1	1	0	1	1	1	1	1	1	1	0	1	1	1	1	1	1	1	0	16.6	16.6	16.6	19.087	169	169	0	4.3371	By MS/MS	By MS/MS	By matching	By MS/MS	By matching	By MS/MS	By matching
Q5A516	Q5A516	19	19	19	tr|Q5A516|Q5A516_CANAL ADP/ATP carrier protein OS=Candida albicans (strain SC5314 / ATCC MYA-2876) OX=237561 GN=PET9 PE=3 SV=1	1	19	19	19	18	19	16	18	17	15	15	18	18	19	16	18	17	15	15	18	18	19	16	18	17	15	15	18	67.1	67.1	67.1	32.755	301	301	0	129.3	By MS/MS	By MS/MS	By MS/MS	By MS/MS	By MS/MS	By MS/MS	By MS/MS	By MS/MS
Q5A5A0	Q5A5A0	20	20	20	tr|Q5A5A0|Q5A5A0_CANAL Thioredoxin peroxidase OS=Candida albicans (strain SC5314 / ATCC MYA-2876) OX=237561 GN=PRX1 PE=4 SV=1	1	20	20	20	20	17	15	17	13	17	14	16	20	17	15	17	13	17	14	16	20	17	15	17	13	17	14	16	83.1	83.1	83.1	27.442	243	243	0	97.043	By MS/MS	By MS/MS	By MS/MS	By MS/MS	By MS/MS	By MS/MS	By MS/MS	By MS/MS
Q5A5P8	Q5A5P8	2	2	2	tr|Q5A5P8|Q5A5P8_CANAL Tif11p OS=Candida albicans (strain SC5314 / ATCC MYA-2876) OX=237561 GN=TIF11 PE=3 SV=1	1	2	2	2	1	1	2	2	2	1	1	2	1	1	2	2	2	1	1	2	1	1	2	2	2	1	1	2	19.5	19.5	19.5	17.376	154	154	0	4.4714	By matching	By MS/MS	By matching	By MS/MS	By matching	By MS/MS	By matching	By MS/MS
Q5A5Q4	Q5A5Q4	2	2	2	tr|Q5A5Q4|Q5A5Q4_CANAL Uncharacterized protein OS=Candida albicans (strain SC5314 / ATCC MYA-2876) OX=237561 GN=orf19.5345 PE=4 SV=1	1	2	2	2	2	2	1	1	2	2	1	1	2	2	1	1	2	2	1	1	2	2	1	1	2	2	1	1	7.4	7.4	7.4	35.948	339	339	0	5.4742	By MS/MS	By MS/MS	By MS/MS	By matching	By matching	By MS/MS	By matching	By MS/MS
Q5A5S6	Q5A5S6	6	5	5	tr|Q5A5S6|Q5A5S6_CANAL Malate dehydrogenase OS=Candida albicans (strain SC5314 / ATCC MYA-2876) OX=237561 GN=MDH1-3 PE=3 SV=1	1	6	5	5	6	6	4	3	0	6	3	5	5	5	4	3	0	5	2	4	5	5	4	3	0	5	2	4	35.4	30.7	30.7	35.847	342	342	0	23.284	By MS/MS	By MS/MS	By matching	By matching		By MS/MS	By matching	By matching
Q5A5V6	Q5A5V6	17	17	17	tr|Q5A5V6|Q5A5V6_CANAL Pyruvate dehydrogenase E1 component subunit beta OS=Candida albicans (strain SC5314 / ATCC MYA-2876) OX=237561 GN=PDB1 PE=4 SV=1	1	17	17	17	15	14	17	15	12	13	12	16	15	14	17	15	12	13	12	16	15	14	17	15	12	13	12	16	59.9	59.9	59.9	41.294	379	379	0	83.42	By MS/MS	By MS/MS	By MS/MS	By MS/MS	By MS/MS	By MS/MS	By MS/MS	By MS/MS
Q5A5V8	Q5A5V8	4	4	4	tr|Q5A5V8|Q5A5V8_CANAL Uncharacterized protein OS=Candida albicans (strain SC5314 / ATCC MYA-2876) OX=237561 GN=orf19.5293 PE=4 SV=1	1	4	4	4	1	1	1	3	2	2	0	3	1	1	1	3	2	2	0	3	1	1	1	3	2	2	0	3	13.6	13.6	13.6	57.817	507	507	0	7.8688	By matching	By MS/MS	By matching	By MS/MS	By matching	By matching		By MS/MS
Q5A668	Q5A668	2	2	2	tr|Q5A668|Q5A668_CANAL Ceramide very long chain fatty acid hydroxylase OS=Candida albicans (strain SC5314 / ATCC MYA-2876) OX=237561 GN=SCS7 PE=3 SV=1	1	2	2	2	1	1	2	2	1	2	2	1	1	1	2	2	1	2	2	1	1	1	2	2	1	2	2	1	15.1	15.1	15.1	44.426	378	378	0	6.4707	By matching	By MS/MS	By matching	By MS/MS	By matching	By MS/MS	By MS/MS	By matching
Q5A678	Q5A678	15	15	15	tr|Q5A678|Q5A678_CANAL Ssz1p OS=Candida albicans (strain SC5314 / ATCC MYA-2876) OX=237561 GN=SSZ1 PE=3 SV=1	1	15	15	15	13	11	10	11	9	10	10	11	13	11	10	11	9	10	10	11	13	11	10	11	9	10	10	11	49.1	49.1	49.1	58.529	540	540	0	62.439	By MS/MS	By MS/MS	By MS/MS	By MS/MS	By MS/MS	By MS/MS	By MS/MS	By MS/MS
Q5A6A1	Q5A6A1	6	6	6	tr|Q5A6A1|Q5A6A1_CANAL Ribosomal 60S subunit protein L24A OS=Candida albicans (strain SC5314 / ATCC MYA-2876) OX=237561 GN=RPL24A PE=4 SV=1	1	6	6	6	6	6	6	6	6	5	6	3	6	6	6	6	6	5	6	3	6	6	6	6	6	5	6	3	32.9	32.9	32.9	17.383	155	155	0	16.061	By MS/MS	By MS/MS	By MS/MS	By MS/MS	By MS/MS	By MS/MS	By MS/MS	By MS/MS
Q5A6L1	Q5A6L1	6	6	6	tr|Q5A6L1|Q5A6L1_CANAL Fumarase OS=Candida albicans (strain SC5314 / ATCC MYA-2876) OX=237561 GN=FUM11 PE=3 SV=1	1	6	6	6	2	5	3	3	2	5	4	5	2	5	3	3	2	5	4	5	2	5	3	3	2	5	4	5	24	24	24	50.077	462	462	0	22.995	By MS/MS	By MS/MS	By MS/MS	By MS/MS	By matching	By MS/MS	By MS/MS	By MS/MS
Q5A6L5;REV__Q5A6L5	Q5A6L5	11;1	11;1	11;1	tr|Q5A6L5|Q5A6L5_CANAL Bleomycin hydrolase OS=Candida albicans (strain SC5314 / ATCC MYA-2876) OX=237561 GN=LAP3 PE=4 SV=1	2	11	11	11	10	7	5	2	6	1	2	4	10	7	5	2	6	1	2	4	10	7	5	2	6	1	2	4	33.6	33.6	33.6	58.245	509	509;509	0	29.242	By MS/MS	By MS/MS	By MS/MS	By matching	By matching	By matching	By matching	By matching
Q5A6M6	Q5A6M6	1	1	1	tr|Q5A6M6|Q5A6M6_CANAL Coatomer subunit beta OS=Candida albicans (strain SC5314 / ATCC MYA-2876) OX=237561 GN=SEC26 PE=4 SV=1	1	1	1	1	1	1	0	1	0	1	1	1	1	1	0	1	0	1	1	1	1	1	0	1	0	1	1	1	2.1	2.1	2.1	107.18	952	952	0	4.6809	By matching	By matching		By MS/MS		By matching	By matching	By MS/MS
Q5A6P9	Q5A6P9	3	3	3	tr|Q5A6P9|Q5A6P9_CANAL Adenylyl cyclase-associated protein OS=Candida albicans (strain SC5314 / ATCC MYA-2876) OX=237561 GN=SRV2 PE=3 SV=1	1	3	3	3	3	3	3	3	1	3	1	3	3	3	3	3	1	3	1	3	3	3	3	3	1	3	1	3	8.8	8.8	8.8	59.604	545	545	0	9.5418	By MS/MS	By MS/MS	By MS/MS	By MS/MS	By matching	By MS/MS	By MS/MS	By MS/MS
Q5A6R1	Q5A6R1	5	5	5	tr|Q5A6R1|Q5A6R1_CANAL Ribosomal protein L15 OS=Candida albicans (strain SC5314 / ATCC MYA-2876) OX=237561 GN=RPL15A PE=3 SV=1	1	5	5	5	4	4	4	4	5	2	3	4	4	4	4	4	5	2	3	4	4	4	4	4	5	2	3	4	24.5	24.5	24.5	24.329	204	204	0	13.734	By MS/MS	By MS/MS	By MS/MS	By MS/MS	By MS/MS	By MS/MS	By MS/MS	By MS/MS
Q5A6R2	Q5A6R2	28	28	28	tr|Q5A6R2|Q5A6R2_CANAL Bifunctional phosphoribosylaminoimidazolecarboxamide formyltransferase/IMP cyclohydrolase OS=Candida albicans (strain SC5314 / ATCC MYA-2876) OX=237561 GN=ADE17 PE=3 SV=1	1	28	28	28	25	25	23	23	20	26	24	26	25	25	23	23	20	26	24	26	25	25	23	23	20	26	24	26	70.1	70.1	70.1	64.939	592	592	0	109.77	By MS/MS	By MS/MS	By MS/MS	By MS/MS	By MS/MS	By MS/MS	By MS/MS	By MS/MS
Q5A6R5	Q5A6R5	1	1	1	tr|Q5A6R5|Q5A6R5_CANAL Dap1p OS=Candida albicans (strain SC5314 / ATCC MYA-2876) OX=237561 GN=DAP1 PE=3 SV=1	1	1	1	1	1	1	1	1	1	1	0	1	1	1	1	1	1	1	0	1	1	1	1	1	1	1	0	1	25.2	25.2	25.2	17.282	155	155	0.0046566	2.8522	By MS/MS	By MS/MS	By matching	By matching	By matching	By MS/MS		By MS/MS
Q5A6S2	Q5A6S2	4	4	4	tr|Q5A6S2|Q5A6S2_CANAL Proteasome regulatory particle base subunit OS=Candida albicans (strain SC5314 / ATCC MYA-2876) OX=237561 GN=RPT4 PE=3 SV=1	1	4	4	4	3	3	2	3	1	3	3	4	3	3	2	3	1	3	3	4	3	3	2	3	1	3	3	4	17.8	17.8	17.8	47.848	428	428	0	15.646	By MS/MS	By MS/MS	By MS/MS	By MS/MS	By matching	By MS/MS	By matching	By MS/MS
Q5A744	Q5A744	2	2	2	sp|Q5A744|SDS24_CANAL Protein SDS23 OS=Candida albicans (strain SC5314 / ATCC MYA-2876) OX=237561 GN=SDS24 PE=2 SV=2	1	2	2	2	2	2	2	2	1	2	0	1	2	2	2	2	1	2	0	1	2	2	2	2	1	2	0	1	5.9	5.9	5.9	67.545	628	628	0	5.9496	By MS/MS	By MS/MS	By matching	By MS/MS	By matching	By MS/MS		By MS/MS
Q5A750	Q5A750	28	28	28	tr|Q5A750|Q5A750_CANAL Transketolase OS=Candida albicans (strain SC5314 / ATCC MYA-2876) OX=237561 GN=TKL1 PE=3 SV=1	1	28	28	28	24	26	22	22	18	21	21	27	24	26	22	22	18	21	21	27	24	26	22	22	18	21	21	27	62.9	62.9	62.9	73.771	677	677	0	180.29	By MS/MS	By MS/MS	By MS/MS	By MS/MS	By MS/MS	By MS/MS	By MS/MS	By MS/MS
Q5A762	Q5A762	1	1	1	sp|Q5A762|MLT1_CANAL Multiple drug resistance-associated protein-like transporter 1 OS=Candida albicans (strain SC5314 / ATCC MYA-2876) OX=237561 GN=MLT1 PE=1 SV=1	1	1	1	1	1	1	1	1	1	1	0	1	1	1	1	1	1	1	0	1	1	1	1	1	1	1	0	1	1.2	1.2	1.2	180.69	1606	1606	0	4.536	By MS/MS	By matching	By MS/MS	By MS/MS	By matching	By matching		By MS/MS
Q5A782	Q5A782	2	2	2	tr|Q5A782|Q5A782_CANAL Translation initiation factor eIF5B OS=Candida albicans (strain SC5314 / ATCC MYA-2876) OX=237561 GN=FUN12 PE=4 SV=1	1	2	2	2	2	2	1	2	1	2	1	2	2	2	1	2	1	2	1	2	2	2	1	2	1	2	1	2	5.2	5.2	5.2	113.06	1017	1017	0	3.9544	By matching	By MS/MS	By matching	By MS/MS	By matching	By matching	By matching	By matching
Q5A784	Q5A784	2	2	2	tr|Q5A784|Q5A784_CANAL Ofr1p OS=Candida albicans (strain SC5314 / ATCC MYA-2876) OX=237561 GN=OFR1 PE=4 SV=1	1	2	2	2	2	2	2	1	1	1	1	1	2	2	2	1	1	1	1	1	2	2	2	1	1	1	1	1	27.4	27.4	27.4	15.4	135	135	0	7.3162	By MS/MS	By MS/MS	By MS/MS	By matching	By matching	By MS/MS	By matching	By MS/MS
Q5A785	Q5A785	3	3	3	tr|Q5A785|Q5A785_CANAL Uncharacterized protein OS=Candida albicans (strain SC5314 / ATCC MYA-2876) OX=237561 GN=orf19.5077 PE=4 SV=1	1	3	3	3	2	2	2	3	1	1	0	3	2	2	2	3	1	1	0	3	2	2	2	3	1	1	0	3	31.3	31.3	31.3	18.899	166	166	0	8.929	By MS/MS	By MS/MS	By MS/MS	By MS/MS	By matching	By MS/MS		By MS/MS
Q5A786	Q5A786	8	8	8	tr|Q5A786|Q5A786_CANAL Profilin OS=Candida albicans (strain SC5314 / ATCC MYA-2876) OX=237561 GN=PFY1 PE=3 SV=1	1	8	8	8	7	7	8	7	6	7	7	8	7	7	8	7	6	7	7	8	7	7	8	7	6	7	7	8	84.9	84.9	84.9	13.808	126	126	0	46.301	By MS/MS	By MS/MS	By MS/MS	By MS/MS	By MS/MS	By MS/MS	By MS/MS	By MS/MS
Q5A7K0	Q5A7K0	7	7	7	tr|Q5A7K0|Q5A7K0_CANAL 40S ribosomal protein S24 OS=Candida albicans (strain SC5314 / ATCC MYA-2876) OX=237561 GN=RPS24 PE=3 SV=1	1	7	7	7	6	7	7	6	6	5	5	7	6	7	7	6	6	5	5	7	6	7	7	6	6	5	5	7	40	40	40	15.513	135	135	0	20.485	By MS/MS	By MS/MS	By MS/MS	By MS/MS	By MS/MS	By MS/MS	By MS/MS	By MS/MS
Q5A7M9	Q5A7M9	6	6	6	tr|Q5A7M9|Q5A7M9_CANAL Glycerol-1-phosphatase OS=Candida albicans (strain SC5314 / ATCC MYA-2876) OX=237561 GN=RHR2 PE=4 SV=1	1	6	6	6	2	2	2	6	3	1	5	6	2	2	2	6	3	1	5	6	2	2	2	6	3	1	5	6	39.4	39.4	39.4	28.133	254	254	0	14.429	By MS/MS	By MS/MS	By MS/MS	By MS/MS	By matching	By matching	By MS/MS	By MS/MS
Q5A7P7	Q5A7P7	8	8	8	tr|Q5A7P7|Q5A7P7_CANAL F1F0 ATP synthase subunit 5 OS=Candida albicans (strain SC5314 / ATCC MYA-2876) OX=237561 GN=ATP5 PE=3 SV=1	1	8	8	8	8	8	7	6	7	8	7	7	8	8	7	6	7	8	7	7	8	8	7	6	7	8	7	7	61	61	61	22.161	205	205	0	52.61	By MS/MS	By MS/MS	By MS/MS	By MS/MS	By MS/MS	By MS/MS	By MS/MS	By MS/MS
Q5A7P9	Q5A7P9	6	6	6	tr|Q5A7P9|Q5A7P9_CANAL Thioredoxin peroxidase OS=Candida albicans (strain SC5314 / ATCC MYA-2876) OX=237561 GN=DOT5 PE=4 SV=1	1	6	6	6	5	5	5	3	4	5	5	5	5	5	5	3	4	5	5	5	5	5	5	3	4	5	5	5	32.7	32.7	32.7	29.137	263	263	0	19.005	By MS/MS	By MS/MS	By MS/MS	By MS/MS	By MS/MS	By MS/MS	By MS/MS	By MS/MS
Q5A850	Q5A850	9	9	9	tr|Q5A850|Q5A850_CANAL Glycogen [starch] synthase OS=Candida albicans (strain SC5314 / ATCC MYA-2876) OX=237561 GN=GSY1 PE=3 SV=1	1	9	9	9	8	9	8	8	7	9	7	9	8	9	8	8	7	9	7	9	8	9	8	8	7	9	7	9	24.7	24.7	24.7	75.579	661	661	0	38.539	By MS/MS	By MS/MS	By MS/MS	By MS/MS	By MS/MS	By MS/MS	By MS/MS	By MS/MS
Q5A860	Q5A860	13	13	13	sp|Q5A860|TCTP_CANAL Translationally-controlled tumor protein homolog OS=Candida albicans (strain SC5314 / ATCC MYA-2876) OX=237561 GN=TMA19 PE=3 SV=1	1	13	13	13	8	12	10	6	11	12	9	9	8	12	10	6	11	12	9	9	8	12	10	6	11	12	9	9	61.7	61.7	61.7	18.558	167	167	0	75.67	By MS/MS	By MS/MS	By MS/MS	By MS/MS	By MS/MS	By MS/MS	By MS/MS	By MS/MS
Q5A886	Q5A886	2	2	2	tr|Q5A886|Q5A886_CANAL Transcription initiation factor TFIID subunit 10 OS=Candida albicans (strain SC5314 / ATCC MYA-2876) OX=237561 GN=CAALFM_CR01120CA PE=3 SV=1	1	2	2	2	1	2	2	0	1	2	0	1	1	2	2	0	1	2	0	1	1	2	2	0	1	2	0	1	22.1	22.1	22.1	26.818	244	244	0	11.18	By MS/MS	By MS/MS	By matching		By matching	By MS/MS		By MS/MS
Q5A8H8	Q5A8H8	1	1	1	tr|Q5A8H8|Q5A8H8_CANAL Pbp2p OS=Candida albicans (strain SC5314 / ATCC MYA-2876) OX=237561 GN=PBP2 PE=4 SV=1	1	1	1	1	1	0	1	1	0	1	0	1	1	0	1	1	0	1	0	1	1	0	1	1	0	1	0	1	2.6	2.6	2.6	58.405	529	529	0.0056243	2.5374	By MS/MS		By matching	By matching		By matching		By matching
Q5A8K2	Q5A8K2	5	5	5	sp|Q5A8K2|SYA_CANAL Alanine--tRNA ligase OS=Candida albicans (strain SC5314 / ATCC MYA-2876) OX=237561 GN=ALA1 PE=1 SV=1	1	5	5	5	4	4	4	4	2	3	2	5	4	4	4	4	2	3	2	5	4	4	4	4	2	3	2	5	9	9	9	108.27	969	969	0	9.1079	By MS/MS	By MS/MS	By MS/MS	By MS/MS	By matching	By MS/MS	By matching	By MS/MS
Q5A8X6	Q5A8X6	9	9	9	tr|Q5A8X6|Q5A8X6_CANAL Succinate--CoA ligase [ADP-forming] subunit alpha, mitochondrial OS=Candida albicans (strain SC5314 / ATCC MYA-2876) OX=237561 GN=LSC1 PE=3 SV=1	1	9	9	9	7	9	6	8	5	7	7	9	7	9	6	8	5	7	7	9	7	9	6	8	5	7	7	9	46.1	46.1	46.1	33.672	323	323	0	51.359	By MS/MS	By MS/MS	By MS/MS	By MS/MS	By MS/MS	By MS/MS	By MS/MS	By MS/MS
Q5A8X9	Q5A8X9	1	1	1	sp|Q5A8X9|ISN1_CANAL IMP-specific 5-nucleotidase 1 OS=Candida albicans (strain SC5314 / ATCC MYA-2876) OX=237561 GN=ISN1 PE=3 SV=1	1	1	1	1	1	1	1	0	1	1	0	1	1	1	1	0	1	1	0	1	1	1	1	0	1	1	0	1	3.3	3.3	3.3	52.384	460	460	0.0057143	2.6586	By MS/MS	By MS/MS	By matching		By matching	By matching		By MS/MS
Q5A8Z4	Q5A8Z4	6	5	5	tr|Q5A8Z4|Q5A8Z4_CANAL Superoxide dismutase OS=Candida albicans (strain SC5314 / ATCC MYA-2876) OX=237561 GN=SOD2 PE=3 SV=1	1	6	5	5	5	4	4	5	4	3	4	4	4	3	3	4	3	2	3	3	4	3	3	4	3	2	3	3	39.7	33.8	33.8	26.172	234	234	0	15.706	By MS/MS	By MS/MS	By MS/MS	By MS/MS	By MS/MS	By MS/MS	By MS/MS	By MS/MS
Q5A8Z9	Q5A8Z9	5	5	5	tr|Q5A8Z9|Q5A8Z9_CANAL Uncharacterized protein OS=Candida albicans (strain SC5314 / ATCC MYA-2876) OX=237561 GN=orf19.3335 PE=4 SV=1	1	5	5	5	4	5	2	5	4	5	4	4	4	5	2	5	4	5	4	4	4	5	2	5	4	5	4	4	44.5	44.5	44.5	21.855	200	200	0	36.174	By MS/MS	By MS/MS	By MS/MS	By MS/MS	By MS/MS	By MS/MS	By MS/MS	By MS/MS
Q5A900	Q5A900	13	13	13	tr|Q5A900|Q5A900_CANAL Ribosomal 40S subunit protein S2 OS=Candida albicans (strain SC5314 / ATCC MYA-2876) OX=237561 GN=RPS21 PE=3 SV=1	1	13	13	13	9	11	12	8	7	10	9	11	9	11	12	8	7	10	9	11	9	11	12	8	7	10	9	11	64.3	64.3	64.3	26.873	249	249	0	66.579	By MS/MS	By MS/MS	By MS/MS	By MS/MS	By MS/MS	By MS/MS	By MS/MS	By MS/MS
Q5A934	Q5A934	3	3	3	tr|Q5A934|Q5A934_CANAL Zinc finger-containing protein OS=Candida albicans (strain SC5314 / ATCC MYA-2876) OX=237561 GN=ZPR1 PE=4 SV=1	1	3	3	3	1	3	2	3	2	2	2	1	1	3	2	3	2	2	2	1	1	3	2	3	2	2	2	1	12.2	12.2	12.2	57.019	509	509	0	10.2	By MS/MS	By MS/MS	By MS/MS	By MS/MS	By MS/MS	By MS/MS	By matching	By MS/MS
Q5A940	Q5A940	2	2	2	sp|Q5A940|MBF1_CANAL Multiprotein-bridging factor 1 OS=Candida albicans (strain SC5314 / ATCC MYA-2876) OX=237561 GN=MBF1 PE=3 SV=1	1	2	2	2	0	1	0	1	0	1	1	2	0	1	0	1	0	1	1	2	0	1	0	1	0	1	1	2	15.2	15.2	15.2	16.291	151	151	0	5.7285		By matching		By matching		By matching	By matching	By MS/MS
Q5A943	Q5A943	1	1	1	tr|Q5A943|Q5A943_CANAL Protein-arginine omega-N methyltransferase OS=Candida albicans (strain SC5314 / ATCC MYA-2876) OX=237561 GN=HMT1 PE=3 SV=1	1	1	1	1	0	0	0	0	1	1	0	1	0	0	0	0	1	1	0	1	0	0	0	0	1	1	0	1	5	5	5	39.312	339	339	0	4.1817					By matching	By matching		By MS/MS
Q5A948	Q5A948	1	1	1	tr|Q5A948|Q5A948_CANAL Homoserine O-acetyltransferase OS=Candida albicans (strain SC5314 / ATCC MYA-2876) OX=237561 GN=MET2 PE=3 SV=1	1	1	1	1	1	1	1	1	0	1	1	1	1	1	1	1	0	1	1	1	1	1	1	1	0	1	1	1	7.1	7.1	7.1	45.391	409	409	0.005767	2.7211	By MS/MS	By MS/MS	By matching	By MS/MS		By matching	By matching	By MS/MS
Q5A967	Q5A967	4	4	4	tr|Q5A967|Q5A967_CANAL Carnitine:acyl carnitine antiporter OS=Candida albicans (strain SC5314 / ATCC MYA-2876) OX=237561 GN=CRC1 PE=3 SV=1	1	4	4	4	3	2	2	3	3	3	2	2	3	2	2	3	3	3	2	2	3	2	2	3	3	3	2	2	25.7	25.7	25.7	30.069	284	284	0	12.295	By MS/MS	By matching	By MS/MS	By MS/MS	By matching	By matching	By matching	By MS/MS
Q5A995	Q5A995	2	2	2	tr|Q5A995|Q5A995_CANAL Mci4p OS=Candida albicans (strain SC5314 / ATCC MYA-2876) OX=237561 GN=MCI4 PE=4 SV=1	1	2	2	2	1	1	2	1	2	2	0	2	1	1	2	1	2	2	0	2	1	1	2	1	2	2	0	2	20.9	20.9	20.9	15.589	139	139	0	5.4494	By MS/MS	By MS/MS	By MS/MS	By MS/MS	By MS/MS	By MS/MS		By MS/MS
Q5A9D4;REV__Q5A368	Q5A9D4	16;1	16;1	16;1	tr|Q5A9D4|Q5A9D4_CANAL Csp37p OS=Candida albicans (strain SC5314 / ATCC MYA-2876) OX=237561 GN=CSP37 PE=4 SV=1	2	16	16	16	12	14	12	12	11	12	8	10	12	14	12	12	11	12	8	10	12	14	12	12	11	12	8	10	56.7	56.7	56.7	37.003	321	321;1386	0	51.522	By MS/MS	By MS/MS	By MS/MS	By MS/MS	By MS/MS	By MS/MS	By MS/MS	By MS/MS
Q5A9D9	Q5A9D9	14	14	14	tr|Q5A9D9|Q5A9D9_CANAL Homoisocitrate dehydrogenase OS=Candida albicans (strain SC5314 / ATCC MYA-2876) OX=237561 GN=LYS12 PE=4 SV=1	1	14	14	14	11	9	11	10	7	8	9	13	11	9	11	10	7	8	9	13	11	9	11	10	7	8	9	13	49.5	49.5	49.5	40.668	376	376	0	68.048	By MS/MS	By MS/MS	By MS/MS	By MS/MS	By MS/MS	By MS/MS	By MS/MS	By MS/MS
Q5A9E1	Q5A9E1	3	3	3	tr|Q5A9E1|Q5A9E1_CANAL GrpE protein homolog OS=Candida albicans (strain SC5314 / ATCC MYA-2876) OX=237561 GN=MGE1 PE=3 SV=1	1	3	3	3	3	3	1	3	2	2	1	2	3	3	1	3	2	2	1	2	3	3	1	3	2	2	1	2	11.6	11.6	11.6	27.234	242	242	0	15.257	By MS/MS	By MS/MS	By matching	By MS/MS	By MS/MS	By MS/MS	By matching	By MS/MS
Q5AA01	Q5AA01	4	4	4	tr|Q5AA01|Q5AA01_CANAL Rim1p OS=Candida albicans (strain SC5314 / ATCC MYA-2876) OX=237561 GN=RIM1 PE=4 SV=1	1	4	4	4	4	4	3	2	3	4	3	4	4	4	3	2	3	4	3	4	4	4	3	2	3	4	3	4	29.4	29.4	29.4	16.218	143	143	0	13.289	By MS/MS	By MS/MS	By MS/MS	By MS/MS	By MS/MS	By MS/MS	By MS/MS	By MS/MS
Q5AA26	Q5AA26	1	1	1	sp|Q5AA26|SIP5_CANAL Protein SIP5 OS=Candida albicans (strain SC5314 / ATCC MYA-2876) OX=237561 GN=SIP5 PE=3 SV=2	1	1	1	1	1	1	1	0	1	0	0	0	1	1	1	0	1	0	0	0	1	1	1	0	1	0	0	0	1.4	1.4	1.4	57.245	514	514	1	-2	By MS/MS	By matching	By matching		By matching
Q5AA47	Q5AA47	4	4	4	tr|Q5AA47|Q5AA47_CANAL Arp2/3 complex 34 kDa subunit OS=Candida albicans (strain SC5314 / ATCC MYA-2876) OX=237561 GN=ARC35 PE=3 SV=1	1	4	4	4	1	2	2	2	2	4	1	2	1	2	2	2	2	4	1	2	1	2	2	2	2	4	1	2	17.1	17.1	17.1	40.522	346	346	0	7.3831	By MS/MS	By MS/MS	By MS/MS	By matching	By matching	By MS/MS	By MS/MS	By MS/MS
Q5AAI8	Q5AAI8	5	5	5	sp|Q5AAI8|NAP1_CANAL Nucleosome assembly protein 1 OS=Candida albicans (strain SC5314 / ATCC MYA-2876) OX=237561 GN=NAP1 PE=1 SV=1	1	5	5	5	3	3	2	5	3	5	3	4	3	3	2	5	3	5	3	4	3	3	2	5	3	5	3	4	23.4	23.4	23.4	49.516	435	435	0	12.294	By MS/MS	By MS/MS	By MS/MS	By MS/MS	By MS/MS	By MS/MS	By matching	By MS/MS
Q5AAR2	Q5AAR2	2	2	2	tr|Q5AAR2|Q5AAR2_CANAL Uncharacterized protein OS=Candida albicans (strain SC5314 / ATCC MYA-2876) OX=237561 GN=orf19.6250 PE=4 SV=1	1	2	2	2	1	1	2	1	1	1	2	2	1	1	2	1	1	1	2	2	1	1	2	1	1	1	2	2	12.1	12.1	12.1	37.809	347	347	0	9.8037	By matching	By MS/MS	By matching	By matching	By matching	By matching	By MS/MS	By MS/MS
Q5AAU3	Q5AAU3	5	5	5	sp|Q5AAU3|SEC31_CANAL Protein transport protein SEC31 OS=Candida albicans (strain SC5314 / ATCC MYA-2876) OX=237561 GN=PGA63 PE=3 SV=2	1	5	5	5	4	5	4	4	2	4	2	4	4	5	4	4	2	4	2	4	4	5	4	4	2	4	2	4	7.7	7.7	7.7	136.31	1265	1265	0	17.259	By MS/MS	By MS/MS	By matching	By MS/MS	By matching	By MS/MS	By matching	By MS/MS
Q5AAU7	Q5AAU7	4	4	4	tr|Q5AAU7|Q5AAU7_CANAL Translation initiation factor eIF2 subunit alpha OS=Candida albicans (strain SC5314 / ATCC MYA-2876) OX=237561 GN=SUI2 PE=4 SV=1	1	4	4	4	2	3	3	3	2	0	2	3	2	3	3	3	2	0	2	3	2	3	3	3	2	0	2	3	21.3	21.3	21.3	33.881	300	300	0	9.4547	By MS/MS	By matching	By MS/MS	By matching	By matching		By matching	By MS/MS
Q5AAW3	Q5AAW3	1	1	1	sp|Q5AAW3|DHH1_CANAL ATP-dependent RNA helicase DHH1 OS=Candida albicans (strain SC5314 / ATCC MYA-2876) OX=237561 GN=DHH1 PE=3 SV=1	1	1	1	1	1	1	1	1	1	1	1	1	1	1	1	1	1	1	1	1	1	1	1	1	1	1	1	1	5.3	5.3	5.3	62.109	549	549	0	4.8554	By MS/MS	By MS/MS	By matching	By MS/MS	By matching	By MS/MS	By matching	By MS/MS
Q5AB74	Q5AB74	2	2	2	tr|Q5AB74|Q5AB74_CANAL Chaperonin-containing T-complex subunit OS=Candida albicans (strain SC5314 / ATCC MYA-2876) OX=237561 GN=CCT8 PE=3 SV=1	1	2	2	2	2	2	2	1	1	2	1	2	2	2	2	1	1	2	1	2	2	2	2	1	1	2	1	2	7.8	7.8	7.8	58.266	540	540	0	13.978	By MS/MS	By MS/MS	By MS/MS	By MS/MS	By matching	By MS/MS	By MS/MS	By MS/MS
Q5AB84	Q5AB84	4	4	4	tr|Q5AB84|Q5AB84_CANAL Uncharacterized protein OS=Candida albicans (strain SC5314 / ATCC MYA-2876) OX=237561 GN=orf19.6090 PE=4 SV=1	1	4	4	4	4	3	2	2	3	3	0	1	4	3	2	2	3	3	0	1	4	3	2	2	3	3	0	1	13.5	13.5	13.5	43.523	400	400	0	13.863	By MS/MS	By MS/MS	By matching	By MS/MS	By matching	By MS/MS		By MS/MS
Q5AB87	Q5AB87	7	7	7	tr|Q5AB87|Q5AB87_CANAL Ribosomal 60S subunit protein L16A OS=Candida albicans (strain SC5314 / ATCC MYA-2876) OX=237561 GN=RPL16A PE=3 SV=1	1	7	7	7	4	4	6	6	3	5	5	6	4	4	6	6	3	5	5	6	4	4	6	6	3	5	5	6	35	35	35	22.635	200	200	0	13.51	By MS/MS	By MS/MS	By MS/MS	By MS/MS	By MS/MS	By MS/MS	By matching	By MS/MS
Q5ABA2	Q5ABA2	1	1	1	sp|Q5ABA2|SVF1_CANAL Survival factor 1 OS=Candida albicans (strain SC5314 / ATCC MYA-2876) OX=237561 GN=SVF1 PE=3 SV=1	1	1	1	1	1	1	0	0	0	0	0	1	1	1	0	0	0	0	0	1	1	1	0	0	0	0	0	1	3.1	3.1	3.1	42.999	382	382	0.00883	2.3686	By MS/MS	By MS/MS						By MS/MS
Q5ABB1	Q5ABB1	6	6	6	tr|Q5ABB1|Q5ABB1_CANAL Dithiol glutaredoxin OS=Candida albicans (strain SC5314 / ATCC MYA-2876) OX=237561 GN=TTR1 PE=4 SV=1	1	6	6	6	5	5	5	5	4	6	6	5	5	5	5	5	4	6	6	5	5	5	5	5	4	6	6	5	70.6	70.6	70.6	13.124	119	119	0	45.425	By MS/MS	By MS/MS	By MS/MS	By MS/MS	By MS/MS	By MS/MS	By MS/MS	By MS/MS
Q5ABB2	Q5ABB2	5	5	5	tr|Q5ABB2|Q5ABB2_CANAL Lactoylglutathione lyase OS=Candida albicans (strain SC5314 / ATCC MYA-2876) OX=237561 GN=GLO1 PE=3 SV=1	1	5	5	5	3	3	2	4	2	3	1	4	3	3	2	4	2	3	1	4	3	3	2	4	2	3	1	4	20.5	20.5	20.5	39.524	342	342	0	12.369	By MS/MS	By MS/MS	By MS/MS	By MS/MS	By matching	By MS/MS	By matching	By MS/MS
Q5ABC3	Q5ABC3	14	14	14	tr|Q5ABC3|Q5ABC3_CANAL Elongation factor Tu OS=Candida albicans (strain SC5314 / ATCC MYA-2876) OX=237561 GN=TUF1 PE=3 SV=1	1	14	14	14	11	11	10	12	9	9	9	10	11	11	10	12	9	9	9	10	11	11	10	12	9	9	9	10	57	57	57	46.705	426	426	0	78.848	By MS/MS	By MS/MS	By MS/MS	By MS/MS	By MS/MS	By MS/MS	By MS/MS	By MS/MS
Q5ABD0	Q5ABD0	1	1	1	sp|Q5ABD0|SNF7_CANAL Vacuolar-sorting protein SNF7 OS=Candida albicans (strain SC5314 / ATCC MYA-2876) OX=237561 GN=SNF7 PE=3 SV=1	1	1	1	1	1	1	1	1	0	1	0	1	1	1	1	1	0	1	0	1	1	1	1	1	0	1	0	1	11.5	11.5	11.5	25.89	226	226	0.0056689	2.5853	By MS/MS	By MS/MS	By matching	By MS/MS		By MS/MS		By matching
Q5ABD3	Q5ABD3	7	7	7	tr|Q5ABD3|Q5ABD3_CANAL Asm3p OS=Candida albicans (strain SC5314 / ATCC MYA-2876) OX=237561 GN=ASM3 PE=4 SV=1	1	7	7	7	4	4	0	5	4	6	4	6	4	4	0	5	4	6	4	6	4	4	0	5	4	6	4	6	18.2	18.2	18.2	82.269	707	707	0	36.419	By matching	By MS/MS		By MS/MS	By matching	By MS/MS	By MS/MS	By MS/MS
Q5ABD5	Q5ABD5	2	2	2	tr|Q5ABD5|Q5ABD5_CANAL Uncharacterized protein OS=Candida albicans (strain SC5314 / ATCC MYA-2876) OX=237561 GN=orf19.6035 PE=3 SV=1	1	2	2	2	1	1	1	2	0	0	1	2	1	1	1	2	0	0	1	2	1	1	1	2	0	0	1	2	19.8	19.8	19.8	14.674	121	121	0	4.8742	By matching	By MS/MS	By MS/MS	By MS/MS			By matching	By MS/MS
Q5ABS1	Q5ABS1	7	7	7	tr|Q5ABS1|Q5ABS1_CANAL Cytochrome b-c1 complex subunit 7 OS=Candida albicans (strain SC5314 / ATCC MYA-2876) OX=237561 GN=QCR7 PE=3 SV=1	1	7	7	7	6	5	6	7	5	7	7	6	6	5	6	7	5	7	7	6	6	5	6	7	5	7	7	6	71.7	71.7	71.7	14.424	127	127	0	27.315	By MS/MS	By MS/MS	By MS/MS	By MS/MS	By MS/MS	By MS/MS	By MS/MS	By MS/MS
Q5ABU0	Q5ABU0	1	1	1	tr|Q5ABU0|Q5ABU0_CANAL Ornithine carbamoyltransferase OS=Candida albicans (strain SC5314 / ATCC MYA-2876) OX=237561 GN=ARG3 PE=3 SV=1	1	1	1	1	1	1	0	1	0	1	1	1	1	1	0	1	0	1	1	1	1	1	0	1	0	1	1	1	5.5	5.5	5.5	38.623	345	345	0	4.5257	By matching	By matching		By MS/MS		By matching	By matching	By matching
Q5ABX0	Q5ABX0	1	1	1	sp|Q5ABX0|ATM_CANAL Serine/threonine-protein kinase TEL1 OS=Candida albicans (strain SC5314 / ATCC MYA-2876) OX=237561 GN=TEL1 PE=3 SV=2	1	1	1	1	0	0	0	1	0	1	0	1	0	0	0	1	0	1	0	1	0	0	0	1	0	1	0	1	0.5	0.5	0.5	328.07	2873	2873	1	-2				By matching		By matching		By MS/MS
Q5AC28	Q5AC28	1	1	1	tr|Q5AC28|Q5AC28_CANAL Uncharacterized protein OS=Candida albicans (strain SC5314 / ATCC MYA-2876) OX=237561 GN=orf19.5522 PE=4 SV=1	1	1	1	1	1	1	1	1	1	1	1	1	1	1	1	1	1	1	1	1	1	1	1	1	1	1	1	1	16	16	16	17.024	150	150	0.0055804	2.4892	By MS/MS	By MS/MS	By matching	By matching	By matching	By matching	By matching	By matching
Q5AC33	Q5AC33	1	1	1	tr|Q5AC33|Q5AC33_CANAL NADP-dependent alcohol dehydrogenase OS=Candida albicans (strain SC5314 / ATCC MYA-2876) OX=237561 GN=orf19.5517 PE=3 SV=1	1	1	1	1	1	1	1	1	1	1	0	1	1	1	1	1	1	1	0	1	1	1	1	1	1	1	0	1	5.1	5.1	5.1	40.253	369	369	0	3.936	By matching	By matching	By matching	By MS/MS	By matching	By MS/MS		By MS/MS
Q5ACI8	Q5ACI8	4	3	3	sp|Q5ACI8|PPID_CANAL Peptidyl-prolyl cis-trans isomerase D OS=Candida albicans (strain SC5314 / ATCC MYA-2876) OX=237561 GN=CPR6 PE=3 SV=2	1	4	3	3	4	4	4	3	3	3	4	4	3	3	3	3	2	2	3	3	3	3	3	3	2	2	3	3	16.5	14.4	14.4	40.74	369	369	0	16.463	By MS/MS	By MS/MS	By MS/MS	By MS/MS	By matching	By MS/MS	By MS/MS	By MS/MS
Q5ACM9	Q5ACM9	3	3	3	sp|Q5ACM9|EIF3J_CANAL Eukaryotic translation initiation factor 3 subunit J OS=Candida albicans (strain SC5314 / ATCC MYA-2876) OX=237561 GN=HCR1 PE=3 SV=1	1	3	3	3	3	2	3	2	3	2	2	3	3	2	3	2	3	2	2	3	3	2	3	2	3	2	2	3	23.9	23.9	23.9	32.046	285	285	0	7.6424	By MS/MS	By MS/MS	By matching	By MS/MS	By matching	By MS/MS	By matching	By MS/MS
Q5ACV3	Q5ACV3	1	1	1	tr|Q5ACV3|Q5ACV3_CANAL Uricase OS=Candida albicans (strain SC5314 / ATCC MYA-2876) OX=237561 GN=orf19.2114 PE=3 SV=1	1	1	1	1	1	1	0	1	0	0	1	1	1	1	0	1	0	0	1	1	1	1	0	1	0	0	1	1	9.2	9.2	9.2	34.391	303	303	0.0087912	2.3354	By MS/MS	By MS/MS		By matching			By matching	By matching
Q5ACX4	Q5ACX4	2	2	2	tr|Q5ACX4|Q5ACX4_CANAL Replication protein A subunit OS=Candida albicans (strain SC5314 / ATCC MYA-2876) OX=237561 GN=RFA1 PE=3 SV=1	1	2	2	2	2	1	1	2	0	1	0	2	2	1	1	2	0	1	0	2	2	1	1	2	0	1	0	2	5	5	5	69.783	624	624	0	9.2749	By MS/MS	By MS/MS	By MS/MS	By matching		By MS/MS		By MS/MS
Q5ACY8	Q5ACY8	2	2	2	tr|Q5ACY8|Q5ACY8_CANAL 4a-hydroxytetrahydrobiopterin dehydratase OS=Candida albicans (strain SC5314 / ATCC MYA-2876) OX=237561 GN=PHHB PE=4 SV=1	1	2	2	2	1	2	0	1	1	2	1	2	1	2	0	1	1	2	1	2	1	2	0	1	1	2	1	2	28.9	28.9	28.9	13.203	114	114	0	6.0774	By MS/MS	By MS/MS		By matching	By matching	By MS/MS	By matching	By MS/MS
Q5AD39	Q5AD39	4	4	4	tr|Q5AD39|Q5AD39_CANAL Peptide-methionine-S-sulfoxide reductase OS=Candida albicans (strain SC5314 / ATCC MYA-2876) OX=237561 GN=MXR1 PE=3 SV=1	1	4	4	4	4	4	3	4	1	3	2	4	4	4	3	4	1	3	2	4	4	4	3	4	1	3	2	4	32.4	32.4	32.4	21.106	185	185	0	10.165	By MS/MS	By MS/MS	By MS/MS	By MS/MS	By matching	By MS/MS	By MS/MS	By MS/MS
Q5AD47;A0A1D8PG82	Q5AD47;A0A1D8PG82	7;4	7;4	3;0	tr|Q5AD47|Q5AD47_CANAL Hexose transporter OS=Candida albicans (strain SC5314 / ATCC MYA-2876) OX=237561 GN=HGT6 PE=3 SV=1;tr|A0A1D8PG82|A0A1D8PG82_CANAL Hgt8p OS=Candida albicans (strain SC5314 / ATCC MYA-2876) OX=237561 GN=HGT8 PE=3 SV=1	2	7	7	3	5	5	6	4	3	6	5	5	5	5	6	4	3	6	5	5	2	2	2	2	1	3	2	2	16	16	7.1	61.514	550	550;550	0	17.773	By MS/MS	By MS/MS	By MS/MS	By MS/MS	By MS/MS	By MS/MS	By MS/MS	By MS/MS
Q5ADM5	Q5ADM5	1	1	1	tr|Q5ADM5|Q5ADM5_CANAL Aldo-keto reductase superfamily protein OS=Candida albicans (strain SC5314 / ATCC MYA-2876) OX=237561 GN=orf19.6816 PE=4 SV=1	1	1	1	1	1	1	1	1	1	1	0	1	1	1	1	1	1	1	0	1	1	1	1	1	1	1	0	1	10.3	10.3	10.3	32.064	282	282	0.0098684	2.3185	By MS/MS	By MS/MS	By matching	By MS/MS	By matching	By matching		By MS/MS
Q5ADM7	Q5ADM7	35	35	35	tr|Q5ADM7|Q5ADM7_CANAL Glyceraldehyde-3-phosphate dehydrogenase OS=Candida albicans (strain SC5314 / ATCC MYA-2876) OX=237561 GN=TDH3 PE=3 SV=1	1	35	35	35	28	30	28	29	29	29	31	30	28	30	28	29	29	29	31	30	28	30	28	29	29	29	31	30	89.6	89.6	89.6	35.832	335	335	0	323.31	By MS/MS	By MS/MS	By MS/MS	By MS/MS	By MS/MS	By MS/MS	By MS/MS	By MS/MS
Q5ADN1	Q5ADN1	5	5	5	tr|Q5ADN1|Q5ADN1_CANAL Protein phosphatase 2A structural subunit OS=Candida albicans (strain SC5314 / ATCC MYA-2876) OX=237561 GN=TPD3 PE=4 SV=1	1	5	5	5	3	4	3	3	3	2	1	5	3	4	3	3	3	2	1	5	3	4	3	3	3	2	1	5	18.4	18.4	18.4	73.116	643	643	0	17.822	By MS/MS	By MS/MS	By MS/MS	By MS/MS	By matching	By matching	By MS/MS	By MS/MS
Q5ADN2	Q5ADN2	7	7	7	tr|Q5ADN2|Q5ADN2_CANAL Putative phosphomutase OS=Candida albicans (strain SC5314 / ATCC MYA-2876) OX=237561 GN=orf19.6809 PE=4 SV=1	1	7	7	7	6	5	3	6	5	7	7	6	6	5	3	6	5	7	7	6	6	5	3	6	5	7	7	6	39.4	39.4	39.4	37.29	322	322	0	28.915	By MS/MS	By MS/MS	By MS/MS	By MS/MS	By MS/MS	By MS/MS	By MS/MS	By MS/MS
Q5ADP3	Q5ADP3	1	1	1	tr|Q5ADP3|Q5ADP3_CANAL Transcription regulator OS=Candida albicans (strain SC5314 / ATCC MYA-2876) OX=237561 GN=SSN6 PE=1 SV=1	1	1	1	1	1	1	0	1	0	0	1	1	1	1	0	1	0	0	1	1	1	1	0	1	0	0	1	1	2.8	2.8	2.8	119.98	1080	1080	0	4.6517	By MS/MS	By MS/MS		By MS/MS			By matching	By MS/MS
Q5ADP7	Q5ADP7	2	2	2	tr|Q5ADP7|Q5ADP7_CANAL Fesur1p OS=Candida albicans (strain SC5314 / ATCC MYA-2876) OX=237561 GN=FESUR1 PE=3 SV=1	1	2	2	2	1	1	1	2	1	1	1	2	1	1	1	2	1	1	1	2	1	1	1	2	1	1	1	2	9.4	9.4	9.4	25.112	223	223	0	11.439	By MS/MS	By MS/MS	By matching	By MS/MS	By matching	By matching	By matching	By MS/MS
Q5ADQ2	Q5ADQ2	2	2	2	tr|Q5ADQ2|Q5ADQ2_CANAL Uncharacterized protein OS=Candida albicans (strain SC5314 / ATCC MYA-2876) OX=237561 GN=orf19.6789 PE=4 SV=1	1	2	2	2	0	0	0	0	1	0	0	2	0	0	0	0	1	0	0	2	0	0	0	0	1	0	0	2	1.9	1.9	1.9	143.01	1265	1265	1	-2					By matching			By MS/MS
Q5ADQ6	Q5ADQ6	10	10	10	tr|Q5ADQ6|Q5ADQ6_CANAL 40S ribosomal protein S12 OS=Candida albicans (strain SC5314 / ATCC MYA-2876) OX=237561 GN=RPS12 PE=3 SV=1	1	10	10	10	9	9	9	8	8	7	8	9	9	9	9	8	8	7	8	9	9	9	9	8	8	7	8	9	83.9	83.9	83.9	15.698	143	143	0	41.566	By MS/MS	By MS/MS	By MS/MS	By MS/MS	By MS/MS	By MS/MS	By MS/MS	By MS/MS
Q5ADT0	Q5ADT0	16	16	16	tr|Q5ADT0|Q5ADT0_CANAL Slk19p OS=Candida albicans (strain SC5314 / ATCC MYA-2876) OX=237561 GN=SLK19 PE=4 SV=1	1	16	16	16	12	12	7	10	12	13	10	12	12	12	7	10	12	13	10	12	12	12	7	10	12	13	10	12	20.7	20.7	20.7	134.03	1197	1197	0	33.667	By MS/MS	By MS/MS	By MS/MS	By MS/MS	By matching	By MS/MS	By MS/MS	By MS/MS
Q5ADT4	Q5ADT4	10	10	10	tr|Q5ADT4|Q5ADT4_CANAL Glycerol 2-dehydrogenase (NADP(+)) OS=Candida albicans (strain SC5314 / ATCC MYA-2876) OX=237561 GN=GCY1 PE=4 SV=1	1	10	10	10	6	7	5	7	8	8	8	10	6	7	5	7	8	8	8	10	6	7	5	7	8	8	8	10	50.5	50.5	50.5	33.057	295	295	0	51.334	By MS/MS	By MS/MS	By MS/MS	By MS/MS	By MS/MS	By MS/MS	By MS/MS	By MS/MS
Q5ADU2	Q5ADU2	17	17	17	tr|Q5ADU2|Q5ADU2_CANAL Lysine--tRNA ligase OS=Candida albicans (strain SC5314 / ATCC MYA-2876) OX=237561 GN=KRS1 PE=3 SV=1	1	17	17	17	9	13	14	12	7	8	13	13	9	13	14	12	7	8	13	13	9	13	14	12	7	8	13	13	38.6	38.6	38.6	67.707	594	594	0	62.759	By MS/MS	By MS/MS	By MS/MS	By MS/MS	By MS/MS	By MS/MS	By MS/MS	By MS/MS
Q5ADU3	Q5ADU3	2	2	2	tr|Q5ADU3|Q5ADU3_CANAL Eukaryotic translation initiation factor 3 subunit H OS=Candida albicans (strain SC5314 / ATCC MYA-2876) OX=237561 GN=orf19.6748 PE=3 SV=1	1	2	2	2	2	2	2	2	2	2	2	2	2	2	2	2	2	2	2	2	2	2	2	2	2	2	2	2	12.5	12.5	12.5	37.449	328	328	0	6.5771	By MS/MS	By MS/MS	By MS/MS	By MS/MS	By matching	By MS/MS	By matching	By MS/MS
Q5AEB8	Q5AEB8	4	4	4	tr|Q5AEB8|Q5AEB8_CANAL Proteasome endopeptidase complex OS=Candida albicans (strain SC5314 / ATCC MYA-2876) OX=237561 GN=PRE9 PE=3 SV=1	1	4	4	4	2	2	2	3	3	2	1	2	2	2	2	3	3	2	1	2	2	2	2	3	3	2	1	2	19.9	19.9	19.9	27.808	251	251	0	9.1137	By MS/MS	By MS/MS	By matching	By MS/MS	By matching	By MS/MS	By MS/MS	By MS/MS
Q5AEC9	Q5AEC9	10	10	10	tr|Q5AEC9|Q5AEC9_CANAL NADH-ubiquinone reductase (H(+)-translocating) OS=Candida albicans (strain SC5314 / ATCC MYA-2876) OX=237561 GN=NDE1 PE=4 SV=1	1	10	10	10	6	8	7	6	8	5	4	8	6	8	7	6	8	5	4	8	6	8	7	6	8	5	4	8	35	35	35	63.565	574	574	0	35.65	By MS/MS	By MS/MS	By MS/MS	By MS/MS	By matching	By MS/MS	By matching	By MS/MS
Q5AED0	Q5AED0	7	7	7	tr|Q5AED0|Q5AED0_CANAL Uncharacterized protein OS=Candida albicans (strain SC5314 / ATCC MYA-2876) OX=237561 GN=orf19.338 PE=4 SV=1	1	7	7	7	7	7	6	5	3	5	3	7	7	7	6	5	3	5	3	7	7	7	6	5	3	5	3	7	10.4	10.4	10.4	121.28	1047	1047	0	16.792	By MS/MS	By MS/MS	By MS/MS	By MS/MS	By matching	By MS/MS	By matching	By MS/MS
Q5AEE1	Q5AEE1	5	4	4	sp|Q5AEE1|H2AZ_CANAL Histone H2A.Z OS=Candida albicans (strain SC5314 / ATCC MYA-2876) OX=237561 GN=HTZ1 PE=3 SV=3	1	5	4	4	2	4	3	3	4	3	3	5	2	3	3	3	3	2	2	4	2	3	3	3	3	2	2	4	48.9	48.9	48.9	14.424	133	133	0	13.542	By MS/MS	By MS/MS	By matching	By MS/MS	By matching	By MS/MS	By MS/MS	By MS/MS
Q5AEE8	Q5AEE8	4	4	4	tr|Q5AEE8|Q5AEE8_CANAL Uncharacterized protein OS=Candida albicans (strain SC5314 / ATCC MYA-2876) OX=237561 GN=orf19.320 PE=4 SV=1	1	4	4	4	4	4	4	4	2	3	1	3	4	4	4	4	2	3	1	3	4	4	4	4	2	3	1	3	18.3	18.3	18.3	37.504	333	333	0	16.734	By MS/MS	By MS/MS	By MS/MS	By matching	By matching	By matching	By matching	By matching
Q5AEF2	Q5AEF2	3	3	3	sp|Q5AEF2|SEC13_CANAL Protein transport protein SEC13 OS=Candida albicans (strain SC5314 / ATCC MYA-2876) OX=237561 GN=SEC13 PE=1 SV=2	1	3	3	3	2	2	1	1	2	2	1	1	2	2	1	1	2	2	1	1	2	2	1	1	2	2	1	1	23.2	23.2	23.2	33.013	298	298	0	5.6367	By MS/MS	By MS/MS	By matching	By matching	By matching	By MS/MS	By matching	By matching
Q5AEI1	Q5AEI1	3	3	3	tr|Q5AEI1|Q5AEI1_CANAL Nuo2p OS=Candida albicans (strain SC5314 / ATCC MYA-2876) OX=237561 GN=NUO2 PE=4 SV=1	1	3	3	3	1	2	1	2	1	0	1	2	1	2	1	2	1	0	1	2	1	2	1	2	1	0	1	2	19.1	19.1	19.1	21.548	194	194	0	4.8155	By matching	By MS/MS	By matching	By MS/MS	By matching		By matching	By MS/MS
Q5AEI3	Q5AEI3	2	2	2	tr|Q5AEI3|Q5AEI3_CANAL mRNA stability protein OS=Candida albicans (strain SC5314 / ATCC MYA-2876) OX=237561 GN=orf19.285 PE=3 SV=1	1	2	2	2	1	0	0	1	0	2	0	1	1	0	0	1	0	2	0	1	1	0	0	1	0	2	0	1	20.2	20.2	20.2	14.408	129	129	0	3.8424	By matching			By matching		By MS/MS		By MS/MS
Q5AEJ1	Q5AEJ1	4	4	4	tr|Q5AEJ1|Q5AEJ1_CANAL Bifunctional hydroxyethylthiazole kinase/thiamine-phosphate diphosphorylase OS=Candida albicans (strain SC5314 / ATCC MYA-2876) OX=237561 GN=THI6 PE=3 SV=1	1	4	4	4	1	3	2	2	1	2	2	4	1	3	2	2	1	2	2	4	1	3	2	2	1	2	2	4	13.6	13.6	13.6	55.448	514	514	0	11.364	By MS/MS	By MS/MS	By MS/MS	By MS/MS	By matching	By MS/MS	By matching	By MS/MS
Q5AEN1	Q5AEN1	15	15	15	sp|Q5AEN1|CCPR_CANAL Cytochrome c peroxidase, mitochondrial OS=Candida albicans (strain SC5314 / ATCC MYA-2876) OX=237561 GN=CCP1 PE=3 SV=2	1	15	15	15	14	14	12	12	12	14	12	12	14	14	12	12	12	14	12	12	14	14	12	12	12	14	12	12	59	59	59	40.682	366	366	0	83.659	By MS/MS	By MS/MS	By MS/MS	By MS/MS	By MS/MS	By MS/MS	By MS/MS	By MS/MS
Q5AEN2	Q5AEN2	9	9	9	tr|Q5AEN2|Q5AEN2_CANAL Ribosomal 60S subunit protein L9B OS=Candida albicans (strain SC5314 / ATCC MYA-2876) OX=237561 GN=RPL9B PE=4 SV=1	1	9	9	9	8	7	7	7	7	7	8	9	8	7	7	7	7	7	8	9	8	7	7	7	7	7	8	9	42.4	42.4	42.4	21.718	191	191	0	32.166	By MS/MS	By MS/MS	By MS/MS	By MS/MS	By MS/MS	By MS/MS	By MS/MS	By MS/MS
Q5AF03	Q5AF03	20	20	20	sp|Q5AF03|HSP31_CANAL Glyoxalase 3 OS=Candida albicans (strain SC5314 / ATCC MYA-2876) OX=237561 GN=GLX3 PE=1 SV=1	1	20	20	20	19	18	17	17	16	19	19	18	19	18	17	17	16	19	19	18	19	18	17	17	16	19	19	18	75.4	75.4	75.4	25.812	236	236	0	167.15	By MS/MS	By MS/MS	By MS/MS	By MS/MS	By MS/MS	By MS/MS	By MS/MS	By MS/MS
Q5AF37	Q5AF37	8	8	8	tr|Q5AF37|Q5AF37_CANAL Uncharacterized protein OS=Candida albicans (strain SC5314 / ATCC MYA-2876) OX=237561 GN=orf19.2769 PE=4 SV=1	1	8	8	8	6	7	6	6	7	6	6	8	6	7	6	6	7	6	6	8	6	7	6	6	7	6	6	8	55.1	55.1	55.1	13.628	127	127	0	35.894	By MS/MS	By MS/MS	By MS/MS	By MS/MS	By MS/MS	By MS/MS	By MS/MS	By MS/MS
Q5AF38	Q5AF38	10	10	10	tr|Q5AF38|Q5AF38_CANAL Alpha-mannosidase OS=Candida albicans (strain SC5314 / ATCC MYA-2876) OX=237561 GN=AMS1 PE=3 SV=1	1	10	10	10	9	7	4	5	3	6	7	8	9	7	4	5	3	6	7	8	9	7	4	5	3	6	7	8	15.8	15.8	15.8	131.6	1155	1155	0	36.199	By MS/MS	By MS/MS	By matching	By matching	By matching	By MS/MS	By MS/MS	By MS/MS
Q5AF44	Q5AF44	10	10	10	tr|Q5AF44|Q5AF44_CANAL Thioredoxin peroxidase OS=Candida albicans (strain SC5314 / ATCC MYA-2876) OX=237561 GN=AHP1 PE=4 SV=1	1	10	10	10	10	9	10	10	9	10	10	8	10	9	10	10	9	10	10	8	10	9	10	10	9	10	10	8	89.8	89.8	89.8	19.258	176	176	0	175.14	By MS/MS	By MS/MS	By MS/MS	By MS/MS	By MS/MS	By MS/MS	By MS/MS	By MS/MS
Q5AF81	Q5AF81	5	5	5	tr|Q5AF81|Q5AF81_CANAL Monothiol glutaredoxin OS=Candida albicans (strain SC5314 / ATCC MYA-2876) OX=237561 GN=GRX3 PE=4 SV=1	1	5	5	5	3	3	3	3	4	3	3	4	3	3	3	3	4	3	3	4	3	3	3	3	4	3	3	4	23.7	23.7	23.7	28.372	253	253	0	14.549	By MS/MS	By MS/MS	By MS/MS	By MS/MS	By matching	By MS/MS	By MS/MS	By MS/MS
Q5AF98	Q5AF98	8	8	8	tr|Q5AF98|Q5AF98_CANAL Zuotin OS=Candida albicans (strain SC5314 / ATCC MYA-2876) OX=237561 GN=ZUO1 PE=4 SV=1	1	8	8	8	7	7	4	4	4	5	6	7	7	7	4	4	4	5	6	7	7	7	4	4	4	5	6	7	27.9	27.9	27.9	48.348	427	427	0	24.139	By MS/MS	By MS/MS	By MS/MS	By MS/MS	By MS/MS	By MS/MS	By MS/MS	By MS/MS
Q5AFA8	Q5AFA8	6	6	6	tr|Q5AFA8|Q5AFA8_CANAL Abp1p OS=Candida albicans (strain SC5314 / ATCC MYA-2876) OX=237561 GN=ABP1 PE=4 SV=1	1	6	6	6	5	5	3	4	4	4	3	5	5	5	3	4	4	4	3	5	5	5	3	4	4	4	3	5	18.2	18.2	18.2	70.595	648	648	0	22.067	By MS/MS	By MS/MS	By MS/MS	By MS/MS	By matching	By MS/MS	By matching	By MS/MS
Q5AFB4	Q5AFB4	7	7	7	tr|Q5AFB4|Q5AFB4_CANAL Gst2p OS=Candida albicans (strain SC5314 / ATCC MYA-2876) OX=237561 GN=GST2 PE=3 SV=1	1	7	7	7	5	4	5	5	5	4	4	7	5	4	5	5	5	4	4	7	5	4	5	5	5	4	4	7	56.6	56.6	56.6	25.26	219	219	0	34.026	By MS/MS	By MS/MS	By MS/MS	By MS/MS	By MS/MS	By MS/MS	By MS/MS	By MS/MS
Q5AFE4	Q5AFE4	1	1	1	sp|Q5AFE4|RV161_CANAL Regulator of cytoskeleton and endocytosis RVS161 OS=Candida albicans (strain SC5314 / ATCC MYA-2876) OX=237561 GN=RVS161 PE=1 SV=2	1	1	1	1	1	1	1	1	0	1	1	1	1	1	1	1	0	1	1	1	1	1	1	1	0	1	1	1	8	8	8	30.084	264	264	0	4.4363	By MS/MS	By MS/MS	By MS/MS	By matching		By MS/MS	By matching	By MS/MS
Q5AG43	Q5AG43	12	12	12	tr|Q5AG43|Q5AG43_CANAL Ribosomal 40S subunit protein S5 OS=Candida albicans (strain SC5314 / ATCC MYA-2876) OX=237561 GN=RPS5 PE=3 SV=1	1	12	12	12	8	10	11	10	10	10	9	10	8	10	11	10	10	10	9	10	8	10	11	10	10	10	9	10	67.1	67.1	67.1	25.284	225	225	0	58.193	By MS/MS	By MS/MS	By MS/MS	By MS/MS	By MS/MS	By MS/MS	By MS/MS	By MS/MS
Q5AG68	Q5AG68	11	11	11	tr|Q5AG68|Q5AG68_CANAL Nucleoside diphosphate kinase OS=Candida albicans (strain SC5314 / ATCC MYA-2876) OX=237561 GN=YNK1 PE=3 SV=1	1	11	11	11	10	7	11	9	9	10	9	10	10	7	11	9	9	10	9	10	10	7	11	9	9	10	9	10	86.8	86.8	86.8	16.89	151	151	0	56.519	By MS/MS	By MS/MS	By MS/MS	By MS/MS	By MS/MS	By MS/MS	By MS/MS	By MS/MS
Q5AG89	Q5AG89	4	4	4	tr|Q5AG89|Q5AG89_CANAL Thioredoxin reductase OS=Candida albicans (strain SC5314 / ATCC MYA-2876) OX=237561 GN=TRR1 PE=3 SV=1	1	4	4	4	4	4	3	3	2	3	3	4	4	4	3	3	2	3	3	4	4	4	3	3	2	3	3	4	23.4	23.4	23.4	34.682	320	320	0	23.2	By MS/MS	By MS/MS	By MS/MS	By MS/MS	By MS/MS	By MS/MS	By MS/MS	By MS/MS
Q5AG96	Q5AG96	7	7	7	tr|Q5AG96|Q5AG96_CANAL Uncharacterized protein OS=Candida albicans (strain SC5314 / ATCC MYA-2876) OX=237561 GN=orf19.4283 PE=4 SV=1	1	7	7	7	7	6	7	7	5	6	3	5	7	6	7	7	5	6	3	5	7	6	7	7	5	6	3	5	51.6	51.6	51.6	37.253	335	335	0	39.143	By MS/MS	By MS/MS	By MS/MS	By MS/MS	By MS/MS	By MS/MS	By matching	By MS/MS
Q5AGA8	Q5AGA8	1	1	1	tr|Q5AGA8|Q5AGA8_CANAL Uncharacterized protein OS=Candida albicans (strain SC5314 / ATCC MYA-2876) OX=237561 GN=orf19.4271 PE=4 SV=1	1	1	1	1	1	1	1	1	1	1	0	1	1	1	1	1	1	1	0	1	1	1	1	1	1	1	0	1	21.8	21.8	21.8	11.148	101	101	0	6.4011	By MS/MS	By MS/MS	By MS/MS	By MS/MS	By matching	By MS/MS		By MS/MS
Q5AGD1	Q5AGD1	5	5	5	sp|Q5AGD1|APTH1_CANAL Acyl-protein thioesterase 1 OS=Candida albicans (strain SC5314 / ATCC MYA-2876) OX=237561 GN=CAALFM_C502400WA PE=3 SV=2	1	5	5	5	3	3	3	4	4	4	4	4	3	3	3	4	4	4	4	4	3	3	3	4	4	4	4	4	48.9	48.9	48.9	25.34	231	231	0	15.669	By MS/MS	By MS/MS	By MS/MS	By MS/MS	By matching	By MS/MS	By matching	By MS/MS
Q5AGF6	Q5AGF6	3	3	3	tr|Q5AGF6|Q5AGF6_CANAL Translation initiation factor eIF2 subunit gamma OS=Candida albicans (strain SC5314 / ATCC MYA-2876) OX=237561 GN=GCD11 PE=4 SV=1	1	3	3	3	1	3	2	3	2	3	1	3	1	3	2	3	2	3	1	3	1	3	2	3	2	3	1	3	9.4	9.4	9.4	58.576	534	534	0	8.0633	By MS/MS	By MS/MS	By MS/MS	By MS/MS	By matching	By matching	By matching	By MS/MS
Q5AGF9	Q5AGF9	1	1	1	tr|Q5AGF9|Q5AGF9_CANAL Pyridoxal 5-phosphate synthase OS=Candida albicans (strain SC5314 / ATCC MYA-2876) OX=237561 GN=orf19.4220 PE=4 SV=1	1	1	1	1	1	1	1	1	1	1	1	1	1	1	1	1	1	1	1	1	1	1	1	1	1	1	1	1	8.2	8.2	8.2	20.833	183	183	0.005787	2.7427	By MS/MS	By MS/MS	By matching	By MS/MS	By matching	By MS/MS	By matching	By MS/MS
Q5AGV4	Q5AGV4	2	2	2	sp|Q5AGV4|EIF3B_CANAL Eukaryotic translation initiation factor 3 subunit B OS=Candida albicans (strain SC5314 / ATCC MYA-2876) OX=237561 GN=PRT1 PE=3 SV=1	1	2	2	2	0	2	2	1	0	1	1	0	0	2	2	1	0	1	1	0	0	2	2	1	0	1	1	0	2.4	2.4	2.4	84.251	739	739	0.0066667	2.4536		By MS/MS	By MS/MS	By MS/MS		By matching	By matching
Q5AGX8	Q5AGX8	14	14	14	tr|Q5AGX8|Q5AGX8_CANAL Acetyltransferase component of pyruvate dehydrogenase complex OS=Candida albicans (strain SC5314 / ATCC MYA-2876) OX=237561 GN=LAT1 PE=3 SV=1	1	14	14	14	11	12	9	12	11	10	10	12	11	12	9	12	11	10	10	12	11	12	9	12	11	10	10	12	43.6	43.6	43.6	50.062	477	477	0	67.993	By MS/MS	By MS/MS	By MS/MS	By MS/MS	By MS/MS	By MS/MS	By MS/MS	By MS/MS
Q5AGZ7	Q5AGZ7	11	11	11	tr|Q5AGZ7|Q5AGZ7_CANAL Ribosomal 60S subunit protein L5 OS=Candida albicans (strain SC5314 / ATCC MYA-2876) OX=237561 GN=RPL5 PE=3 SV=1	1	11	11	11	8	9	11	10	9	10	8	9	8	9	11	10	9	10	8	9	8	9	11	10	9	10	8	9	58.7	58.7	58.7	34.503	298	298	0	62.181	By MS/MS	By MS/MS	By MS/MS	By MS/MS	By MS/MS	By MS/MS	By MS/MS	By MS/MS
Q5AGZ8	Q5AGZ8	25	24	24	tr|Q5AGZ8|Q5AGZ8_CANAL ATP-dependent 6-phosphofructokinase OS=Candida albicans (strain SC5314 / ATCC MYA-2876) OX=237561 GN=PFK2 PE=3 SV=1	1	25	24	24	20	24	23	21	17	22	20	24	20	24	23	20	16	22	20	24	20	24	23	20	16	22	20	24	36.4	35.4	35.4	104.13	946	946	0	90.849	By MS/MS	By MS/MS	By MS/MS	By MS/MS	By MS/MS	By MS/MS	By MS/MS	By MS/MS
Q5AGZ9	Q5AGZ9	1	1	1	sp|Q5AGZ9|RUVB2_CANAL RuvB-like helicase 2 OS=Candida albicans (strain SC5314 / ATCC MYA-2876) OX=237561 GN=RVB2 PE=3 SV=1	1	1	1	1	0	0	0	0	0	0	0	1	0	0	0	0	0	0	0	1	0	0	0	0	0	0	0	1	3	3	3	54.548	498	498	0.005637	2.5427								By MS/MS
Q5AH07	Q5AH07	5	5	5	tr|Q5AH07|Q5AH07_CANAL Nuc2p OS=Candida albicans (strain SC5314 / ATCC MYA-2876) OX=237561 GN=NUC2 PE=3 SV=1	1	5	5	5	4	4	2	4	2	2	2	5	4	4	2	4	2	2	2	5	4	4	2	4	2	2	2	5	20.9	20.9	20.9	53.981	478	478	0	17.823	By MS/MS	By MS/MS	By MS/MS	By MS/MS	By matching	By matching	By matching	By MS/MS
Q5AH14	Q5AH14	6	6	6	tr|Q5AH14|Q5AH14_CANAL Tom40p OS=Candida albicans (strain SC5314 / ATCC MYA-2876) OX=237561 GN=TOM40 PE=4 SV=1	1	6	6	6	5	4	4	5	3	3	2	5	5	4	4	5	3	3	2	5	5	4	4	5	3	3	2	5	29.7	29.7	29.7	42.309	390	390	0	26.334	By MS/MS	By MS/MS	By MS/MS	By MS/MS	By matching	By MS/MS	By MS/MS	By MS/MS
Q5AH35	Q5AH35	1	1	1	tr|Q5AH35|Q5AH35_CANAL Mitochondrial 54S ribosomal protein MRP49 OS=Candida albicans (strain SC5314 / ATCC MYA-2876) OX=237561 GN=orf19.6503 PE=4 SV=1	1	1	1	1	1	0	0	0	0	0	0	0	1	0	0	0	0	0	0	0	1	0	0	0	0	0	0	0	7.8	7.8	7.8	17.855	153	153	1	-2	By MS/MS
Q5AH38	Q5AH38	1	1	1	sp|Q5AH38|ARGJ_CANAL Arginine biosynthesis bifunctional protein ArgJ, mitochondrial OS=Candida albicans (strain SC5314 / ATCC MYA-2876) OX=237561 GN=ECM42 PE=3 SV=1	1	1	1	1	1	1	1	1	1	0	0	1	1	1	1	1	1	0	0	1	1	1	1	1	1	0	0	1	4.1	4.1	4.1	46.792	439	439	0	12.826	By MS/MS	By MS/MS	By matching	By MS/MS	By matching			By MS/MS
Q5AHE9	Q5AHE9	7	7	7	tr|Q5AHE9|Q5AHE9_CANAL Yim1p OS=Candida albicans (strain SC5314 / ATCC MYA-2876) OX=237561 GN=YIM1 PE=4 SV=1	1	7	7	7	2	5	3	5	3	3	3	7	2	5	3	5	3	3	3	7	2	5	3	5	3	3	3	7	28.7	28.7	28.7	39.744	362	362	0	16.048	By MS/MS	By MS/MS	By MS/MS	By MS/MS	By matching	By MS/MS	By matching	By MS/MS
Q5AHH3	Q5AHH3	1	1	1	tr|Q5AHH3|Q5AHH3_CANAL Uncharacterized protein OS=Candida albicans (strain SC5314 / ATCC MYA-2876) OX=237561 GN=orf19.823 PE=4 SV=1	1	1	1	1	0	0	0	0	0	0	1	1	0	0	0	0	0	0	1	1	0	0	0	0	0	0	1	1	5.9	5.9	5.9	25.635	222	222	1	-2							By matching	By MS/MS
Q5AHH4	Q5AHH4	18	18	18	sp|Q5AHH4|HSP21_CANAL Small heat shock protein 21 OS=Candida albicans (strain SC5314 / ATCC MYA-2876) OX=237561 GN=HSP21 PE=1 SV=1	1	18	18	18	13	15	10	14	8	14	10	12	13	15	10	14	8	14	10	12	13	15	10	14	8	14	10	12	89.4	89.4	89.4	21.494	189	189	0	114.99	By MS/MS	By MS/MS	By MS/MS	By MS/MS	By MS/MS	By MS/MS	By MS/MS	By MS/MS
Q5AHH7	Q5AHH7	2	2	2	tr|Q5AHH7|Q5AHH7_CANAL Acyl carrier protein OS=Candida albicans (strain SC5314 / ATCC MYA-2876) OX=237561 GN=ACP12 PE=3 SV=1	1	2	2	2	2	2	2	2	2	2	2	2	2	2	2	2	2	2	2	2	2	2	2	2	2	2	2	2	30	30	30	12.322	110	110	0	27.209	By MS/MS	By MS/MS	By MS/MS	By MS/MS	By MS/MS	By MS/MS	By MS/MS	By MS/MS
Q5AHZ4	Q5AHZ4	2	2	2	tr|Q5AHZ4|Q5AHZ4_CANAL Ubiquinone biosynthesis monooxygenase COQ6, mitochondrial OS=Candida albicans (strain SC5314 / ATCC MYA-2876) OX=237561 GN=COQ6 PE=3 SV=1	1	2	2	2	2	2	1	2	1	2	0	1	2	2	1	2	1	2	0	1	2	2	1	2	1	2	0	1	14.2	14.2	14.2	53.276	480	480	0.004662	2.8586	By MS/MS	By MS/MS	By matching	By MS/MS	By matching	By matching		By MS/MS
Q5AI00	Q5AI00	2	2	2	tr|Q5AI00|Q5AI00_CANAL Rab family GTPase OS=Candida albicans (strain SC5314 / ATCC MYA-2876) OX=237561 GN=YPT1 PE=4 SV=1	1	2	2	2	2	2	2	2	1	2	1	2	2	2	2	2	1	2	1	2	2	2	2	2	1	2	1	2	19.8	19.8	19.8	23.019	207	207	0	7.6915	By MS/MS	By MS/MS	By MS/MS	By MS/MS	By matching	By MS/MS	By MS/MS	By MS/MS
Q5AI14	Q5AI14	12	12	12	tr|Q5AI14|Q5AI14_CANAL Trehalose-phosphatase OS=Candida albicans (strain SC5314 / ATCC MYA-2876) OX=237561 GN=TPS2 PE=1 SV=1	1	12	12	12	5	8	5	9	5	6	4	10	5	8	5	9	5	6	4	10	5	8	5	9	5	6	4	10	22.3	22.3	22.3	100.41	888	888	0	24.475	By MS/MS	By MS/MS	By MS/MS	By MS/MS	By matching	By MS/MS	By matching	By MS/MS
Q5AI15	Q5AI15	16	16	16	sp|Q5AI15|PABP_CANAL Polyadenylate-binding protein, cytoplasmic and nuclear OS=Candida albicans (strain SC5314 / ATCC MYA-2876) OX=237561 GN=PAB1 PE=3 SV=1	1	16	16	16	12	13	9	11	10	12	9	14	12	13	9	11	10	12	9	14	12	13	9	11	10	12	9	14	36.2	36.2	36.2	70.417	629	629	0	68.251	By MS/MS	By MS/MS	By MS/MS	By MS/MS	By MS/MS	By MS/MS	By MS/MS	By MS/MS
Q5AI21	Q5AI21	1	1	1	sp|Q5AI21|SEC62_CANAL Translocation protein SEC62 OS=Candida albicans (strain SC5314 / ATCC MYA-2876) OX=237561 GN=SEC62 PE=3 SV=1	1	1	1	1	1	1	1	0	0	1	0	1	1	1	1	0	0	1	0	1	1	1	1	0	0	1	0	1	6.1	6.1	6.1	33.285	293	293	0	8.9266	By MS/MS	By MS/MS	By matching			By MS/MS		By MS/MS
Q5AI86	Q5AI86	3	3	3	sp|Q5AI86|EIF3I_CANAL Eukaryotic translation initiation factor 3 subunit I OS=Candida albicans (strain SC5314 / ATCC MYA-2876) OX=237561 GN=TIF34 PE=3 SV=1	1	3	3	3	3	3	3	3	2	3	2	3	3	3	3	3	2	3	2	3	3	3	3	3	2	3	2	3	19.4	19.4	19.4	38.231	350	350	0	7.9599	By MS/MS	By MS/MS	By MS/MS	By matching	By matching	By matching	By matching	By MS/MS
Q5AI87	Q5AI87	1	1	1	tr|Q5AI87|Q5AI87_CANAL Carboxymethylenebutenolidase OS=Candida albicans (strain SC5314 / ATCC MYA-2876) OX=237561 GN=orf19.2966 PE=4 SV=1	1	1	1	1	1	1	1	1	1	1	0	0	1	1	1	1	1	1	0	0	1	1	1	1	1	1	0	0	8.3	8.3	8.3	28.382	252	252	0	4.2867	By MS/MS	By matching	By matching	By MS/MS	By matching	By MS/MS
Q5AIA0	Q5AIA0	2	2	2	tr|Q5AIA0|Q5AIA0_CANAL Tom20p OS=Candida albicans (strain SC5314 / ATCC MYA-2876) OX=237561 GN=TOM20 PE=3 SV=1	1	2	2	2	2	2	2	2	1	2	2	2	2	2	2	2	1	2	2	2	2	2	2	2	1	2	2	2	26.3	26.3	26.3	19.014	171	171	0	4.4209	By MS/MS	By MS/MS	By matching	By matching	By matching	By matching	By matching	By MS/MS
Q5AIA2	Q5AIA2	11	11	11	tr|Q5AIA2|Q5AIA2_CANAL Homoserine dehydrogenase OS=Candida albicans (strain SC5314 / ATCC MYA-2876) OX=237561 GN=HOM6 PE=3 SV=1	1	11	11	11	9	8	6	7	6	10	10	10	9	8	6	7	6	10	10	10	9	8	6	7	6	10	10	10	54.3	54.3	54.3	38.836	359	359	0	43.144	By MS/MS	By MS/MS	By MS/MS	By MS/MS	By MS/MS	By MS/MS	By MS/MS	By MS/MS
Q5AIA6	Q5AIA6	23	23	23	tr|Q5AIA6|Q5AIA6_CANAL Pyridoxine biosynthesis protein OS=Candida albicans (strain SC5314 / ATCC MYA-2876) OX=237561 GN=SNZ1 PE=3 SV=1	1	23	23	23	19	19	16	19	16	17	18	21	19	19	16	19	16	17	18	21	19	19	16	19	16	17	18	21	85.3	85.3	85.3	31.779	292	292	0	146.3	By MS/MS	By MS/MS	By MS/MS	By MS/MS	By MS/MS	By MS/MS	By MS/MS	By MS/MS
Q5AIB8	Q5AIB8	9	9	9	tr|Q5AIB8|Q5AIB8_CANAL Ribosomal 60S subunit protein L10 OS=Candida albicans (strain SC5314 / ATCC MYA-2876) OX=237561 GN=RPL10 PE=4 SV=1	1	9	9	9	6	6	7	6	8	8	5	8	6	6	7	6	8	8	5	8	6	6	7	6	8	8	5	8	49.1	49.1	49.1	25.189	220	220	0	28.393	By MS/MS	By MS/MS	By MS/MS	By MS/MS	By MS/MS	By MS/MS	By MS/MS	By MS/MS
Q5AJ69	Q5AJ69	1	1	1	tr|Q5AJ69|Q5AJ69_CANAL Uncharacterized protein OS=Candida albicans (strain SC5314 / ATCC MYA-2876) OX=237561 GN=orf19.1723 PE=4 SV=1	1	1	1	1	1	1	0	1	0	1	1	1	1	1	0	1	0	1	1	1	1	1	0	1	0	1	1	1	9.5	9.5	9.5	24.246	222	222	0.0035842	3.1756	By MS/MS	By MS/MS		By MS/MS		By MS/MS	By matching	By MS/MS
Q5AJ84	Q5AJ84	4	4	4	tr|Q5AJ84|Q5AJ84_CANAL Uncharacterized protein OS=Candida albicans (strain SC5314 / ATCC MYA-2876) OX=237561 GN=orf19.1709 PE=4 SV=1	1	4	4	4	3	2	0	3	1	1	2	1	3	2	0	3	1	1	2	1	3	2	0	3	1	1	2	1	30.7	30.7	30.7	13.844	127	127	0	5.4288	By MS/MS	By MS/MS		By MS/MS	By matching	By matching	By matching	By matching
Q5AJ92	Q5AJ92	1	1	1	sp|Q5AJ92|RPIA_CANAL Ribose-5-phosphate isomerase OS=Candida albicans (strain SC5314 / ATCC MYA-2876) OX=237561 GN=RKI1 PE=3 SV=2	1	1	1	1	1	1	0	0	0	0	1	0	1	1	0	0	0	0	1	0	1	1	0	0	0	0	1	0	11.7	11.7	11.7	26.002	240	240	0.0077519	2.3952	By MS/MS	By matching					By matching
Q5AJ93	Q5AJ93	12	12	12	tr|Q5AJ93|Q5AJ93_CANAL 40S ribosomal protein S7 OS=Candida albicans (strain SC5314 / ATCC MYA-2876) OX=237561 GN=RPS7A PE=3 SV=1	1	12	12	12	10	11	12	11	10	11	9	10	10	11	12	11	10	11	9	10	10	11	12	11	10	11	9	10	62.4	62.4	62.4	21.246	186	186	0	80.336	By MS/MS	By MS/MS	By MS/MS	By MS/MS	By MS/MS	By MS/MS	By MS/MS	By MS/MS
Q5AJB1	Q5AJB1	17	17	17	sp|Q5AJB1|VATA_CANAL V-type proton ATPase catalytic subunit A OS=Candida albicans (strain SC5314 / ATCC MYA-2876) OX=237561 GN=TFP1 PE=1 SV=2	1	17	17	17	15	14	13	12	13	11	11	13	15	14	13	12	13	11	11	13	15	14	13	12	13	11	11	13	46	46	46	67.607	617	617	0	91.931	By MS/MS	By MS/MS	By MS/MS	By MS/MS	By matching	By MS/MS	By MS/MS	By MS/MS
Q5AJC0	Q5AJC0	1	1	1	sp|Q5AJC0|UTR2_CANAL Extracellular glycosidase UTR2 OS=Candida albicans (strain SC5314 / ATCC MYA-2876) OX=237561 GN=UTR2 PE=1 SV=1	1	1	1	1	1	1	0	1	0	1	1	1	1	1	0	1	0	1	1	1	1	1	0	1	0	1	1	1	4	4	4	51.706	470	470	0.0035714	3.1176	By matching	By MS/MS		By MS/MS		By MS/MS	By MS/MS	By MS/MS
Q5AJD0	Q5AJD0	3	3	3	sp|Q5AJD0|DBP5_CANAL ATP-dependent RNA helicase DBP5 OS=Candida albicans (strain SC5314 / ATCC MYA-2876) OX=237561 GN=DBP5 PE=3 SV=2	1	3	3	3	1	2	2	2	2	1	1	2	1	2	2	2	2	1	1	2	1	2	2	2	2	1	1	2	8.5	8.5	8.5	60.205	540	540	0	9.0493	By MS/MS	By MS/MS	By matching	By MS/MS	By matching	By matching	By matching	By MS/MS
Q5AJD9;A0A1D8PQ67	Q5AJD9	4;1	4;1	4;1	tr|Q5AJD9|Q5AJD9_CANAL Acyl-coenzyme A oxidase OS=Candida albicans (strain SC5314 / ATCC MYA-2876) OX=237561 GN=POX1-3 PE=3 SV=1	2	4	4	4	4	4	2	1	0	1	2	2	4	4	2	1	0	1	2	2	4	4	2	1	0	1	2	2	10.6	10.6	10.6	78.962	709	709;663	0	7.9778	By MS/MS	By MS/MS	By matching	By matching		By matching	By matching	By MS/MS
Q5AJF7	Q5AJF7	9	9	9	tr|Q5AJF7|Q5AJF7_CANAL Ribosomal 60S subunit protein L12A OS=Candida albicans (strain SC5314 / ATCC MYA-2876) OX=237561 GN=RPL12 PE=3 SV=1	1	9	9	9	6	8	9	6	8	6	7	7	6	8	9	6	8	6	7	7	6	8	9	6	8	6	7	7	69.1	69.1	69.1	17.762	165	165	0	39.241	By MS/MS	By MS/MS	By MS/MS	By MS/MS	By MS/MS	By MS/MS	By MS/MS	By MS/MS
Q5AJX0	Q5AJX0	4	4	4	tr|Q5AJX0|Q5AJX0_CANAL Histidine--tRNA ligase OS=Candida albicans (strain SC5314 / ATCC MYA-2876) OX=237561 GN=HTS1 PE=3 SV=1	1	4	4	4	2	3	3	3	2	3	3	4	2	3	3	3	2	3	3	4	2	3	3	3	2	3	3	4	12.4	12.4	12.4	55.588	501	501	0	6.705	By matching	By matching	By matching	By MS/MS	By matching	By matching	By matching	By MS/MS
Q5AJY2	Q5AJY2	1	1	1	tr|Q5AJY2|Q5AJY2_CANAL Dihydroxy-acid dehydratase OS=Candida albicans (strain SC5314 / ATCC MYA-2876) OX=237561 GN=ILV3 PE=3 SV=1	1	1	1	1	0	0	0	1	0	1	1	1	0	0	0	1	0	1	1	1	0	0	0	1	0	1	1	1	1.7	1.7	1.7	62.864	589	589	0.0036101	3.2409				By MS/MS		By matching	By matching	By MS/MS
Q5AJY5	Q5AJY5	1	1	1	sp|Q5AJY5|PGA4_CANAL 1,3-beta-glucanosyltransferase PGA4 OS=Candida albicans (strain SC5314 / ATCC MYA-2876) OX=237561 GN=PGA4 PE=1 SV=1	1	1	1	1	0	0	0	0	0	0	1	1	0	0	0	0	0	0	1	1	0	0	0	0	0	0	1	1	2.4	2.4	2.4	48.996	451	451	0.0097192	2.1504							By matching	By MS/MS
Q5AJZ5	Q5AJZ5	2	2	2	tr|Q5AJZ5|Q5AJZ5_CANAL Proteasome core particle subunit beta 4 OS=Candida albicans (strain SC5314 / ATCC MYA-2876) OX=237561 GN=PRE1 PE=4 SV=1	1	2	2	2	2	2	2	1	0	2	2	2	2	2	2	1	0	2	2	2	2	2	2	1	0	2	2	2	9.7	9.7	9.7	22.019	196	196	0.0036675	3.4584	By MS/MS	By MS/MS	By MS/MS	By MS/MS		By MS/MS	By MS/MS	By MS/MS
Q5AK16	Q5AK16	1	1	1	tr|Q5AK16|Q5AK16_CANAL T-complex protein 1 subunit gamma OS=Candida albicans (strain SC5314 / ATCC MYA-2876) OX=237561 GN=CCT3 PE=3 SV=1	1	1	1	1	1	1	1	1	1	1	0	1	1	1	1	1	1	1	0	1	1	1	1	1	1	1	0	1	4.2	4.2	4.2	58.641	529	529	0	6.7953	By MS/MS	By MS/MS	By MS/MS	By MS/MS	By matching	By MS/MS		By MS/MS
Q5AK53	Q5AK53	27	27	26	tr|Q5AK53|Q5AK53_CANAL ATP-dependent 6-phosphofructokinase OS=Candida albicans (strain SC5314 / ATCC MYA-2876) OX=237561 GN=PFK1 PE=3 SV=1	1	27	27	26	16	16	18	23	14	19	15	25	16	16	18	23	14	19	15	25	16	16	18	22	13	19	15	25	42.6	42.6	41.6	108.57	987	987	0	98.51	By MS/MS	By MS/MS	By MS/MS	By MS/MS	By MS/MS	By MS/MS	By MS/MS	By MS/MS
Q5AK88	Q5AK88	12	12	12	tr|Q5AK88|Q5AK88_CANAL Uncharacterized protein OS=Candida albicans (strain SC5314 / ATCC MYA-2876) OX=237561 GN=orf19.3932 PE=4 SV=1	1	12	12	12	11	11	10	10	6	11	8	10	11	11	10	10	6	11	8	10	11	11	10	10	6	11	8	10	58.9	58.9	58.9	30.282	275	275	0	44.881	By MS/MS	By MS/MS	By MS/MS	By MS/MS	By MS/MS	By MS/MS	By MS/MS	By MS/MS
Q5AK98	Q5AK98	1	1	1	tr|Q5AK98|Q5AK98_CANAL Nucleotidase OS=Candida albicans (strain SC5314 / ATCC MYA-2876) OX=237561 GN=orf19.3922 PE=4 SV=1	1	1	1	1	0	0	0	1	1	1	0	1	0	0	0	1	1	1	0	1	0	0	0	1	1	1	0	1	5.6	5.6	5.6	33.269	287	287	0.0047281	3.0108				By MS/MS	By matching	By matching		By MS/MS
Q5AKA5	Q5AKA5	17	17	17	sp|Q5AKA5|DUG1_CANAL Cys-Gly metallodipeptidase DUG1 OS=Candida albicans (strain SC5314 / ATCC MYA-2876) OX=237561 GN=DUG1 PE=1 SV=1	1	17	17	17	15	17	15	16	14	14	12	14	15	17	15	16	14	14	12	14	15	17	15	16	14	14	12	14	57.7	57.7	57.7	53.674	485	485	0	84.865	By MS/MS	By MS/MS	By MS/MS	By MS/MS	By MS/MS	By MS/MS	By MS/MS	By MS/MS
Q5AKV6	Q5AKV6	9	9	9	tr|Q5AKV6|Q5AKV6_CANAL Pdx1p OS=Candida albicans (strain SC5314 / ATCC MYA-2876) OX=237561 GN=PDX1 PE=4 SV=1	1	9	9	9	8	8	9	9	6	8	6	9	8	8	9	9	6	8	6	9	8	8	9	9	6	8	6	9	42.2	42.2	42.2	46.058	417	417	0	41.011	By MS/MS	By MS/MS	By MS/MS	By MS/MS	By MS/MS	By MS/MS	By MS/MS	By MS/MS
Q5AKW2	Q5AKW2	2	2	2	tr|Q5AKW2|Q5AKW2_CANAL Myosin 2 OS=Candida albicans (strain SC5314 / ATCC MYA-2876) OX=237561 GN=MYO2 PE=3 SV=1	1	2	2	2	2	1	1	0	0	1	1	0	2	1	1	0	0	1	1	0	2	1	1	0	0	1	1	0	2.5	2.5	2.5	178.73	1561	1561	0.0036541	3.3819	By matching	By MS/MS	By matching			By MS/MS	By matching
Q5AKW3	Q5AKW3	1	1	1	sp|Q5AKW3|LCL3_CANAL Probable endonuclease LCL3 OS=Candida albicans (strain SC5314 / ATCC MYA-2876) OX=237561 GN=LCL3 PE=3 SV=1	1	1	1	1	1	1	0	1	0	0	0	0	1	1	0	1	0	0	0	0	1	1	0	1	0	0	0	0	4.7	4.7	4.7	27.373	235	235	1	-2	By matching	By matching		By MS/MS
Q5AKX1	Q5AKX1	5	5	5	tr|Q5AKX1|Q5AKX1_CANAL Glycine cleavage system H protein OS=Candida albicans (strain SC5314 / ATCC MYA-2876) OX=237561 GN=GCV3 PE=3 SV=1	1	5	5	5	5	5	5	5	3	4	2	4	5	5	5	5	3	4	2	4	5	5	5	5	3	4	2	4	29.4	29.4	29.4	20.053	177	177	0	12.341	By MS/MS	By MS/MS	By MS/MS	By MS/MS	By MS/MS	By MS/MS	By matching	By MS/MS
Q5AKX2	Q5AKX2	18	18	18	tr|Q5AKX2|Q5AKX2_CANAL Fumarate reductase OS=Candida albicans (strain SC5314 / ATCC MYA-2876) OX=237561 GN=OSM2 PE=4 SV=1	1	18	18	18	10	12	15	14	12	10	11	14	10	12	15	14	12	10	11	14	10	12	15	14	12	10	11	14	46.6	46.6	46.6	70.458	648	648	0	73.155	By MS/MS	By MS/MS	By MS/MS	By MS/MS	By MS/MS	By MS/MS	By MS/MS	By MS/MS
Q5AKX8	Q5AKX8	11	11	11	tr|Q5AKX8|Q5AKX8_CANAL Cyb2p OS=Candida albicans (strain SC5314 / ATCC MYA-2876) OX=237561 GN=CYB2 PE=3 SV=1	1	11	11	11	7	6	9	10	9	7	5	10	7	6	9	10	9	7	5	10	7	6	9	10	9	7	5	10	32.1	32.1	32.1	62.917	560	560	0	32.602	By MS/MS	By MS/MS	By MS/MS	By MS/MS	By MS/MS	By MS/MS	By MS/MS	By MS/MS
Q5AL11	Q5AL11	3	3	3	tr|Q5AL11|Q5AL11_CANAL Amino acid transporter OS=Candida albicans (strain SC5314 / ATCC MYA-2876) OX=237561 GN=AGC1 PE=3 SV=1	1	3	3	3	2	2	1	2	3	3	0	1	2	2	1	2	3	3	0	1	2	2	1	2	3	3	0	1	10.8	10.8	10.8	81.969	731	731	0	5.5332	By MS/MS	By MS/MS	By MS/MS	By matching	By matching	By MS/MS		By matching
Q5AL24	Q5AL24	3	3	3	tr|Q5AL24|Q5AL24_CANAL Nicotinamide-nucleotide adenylyltransferase OS=Candida albicans (strain SC5314 / ATCC MYA-2876) OX=237561 GN=orf19.4953 PE=4 SV=1	1	3	3	3	3	3	3	2	1	3	2	3	3	3	3	2	1	3	2	3	3	3	3	2	1	3	2	3	13.1	13.1	13.1	34.291	298	298	0	10.299	By MS/MS	By MS/MS	By matching	By MS/MS	By matching	By MS/MS	By MS/MS	By MS/MS
Q5AL34	Q5AL34	6	6	6	tr|Q5AL34|Q5AL34_CANAL Psa2p OS=Candida albicans (strain SC5314 / ATCC MYA-2876) OX=237561 GN=PSA2 PE=4 SV=1	1	6	6	6	4	5	2	5	4	4	6	5	4	5	2	5	4	4	6	5	4	5	2	5	4	4	6	5	23.8	23.8	23.8	50.817	458	458	0	33.409	By MS/MS	By MS/MS	By MS/MS	By MS/MS	By MS/MS	By MS/MS	By MS/MS	By MS/MS
Q5ALM0	Q5ALM0	5	5	5	tr|Q5ALM0|Q5ALM0_CANAL Aspartate-semialdehyde dehydrogenase OS=Candida albicans (strain SC5314 / ATCC MYA-2876) OX=237561 GN=HOM2 PE=1 SV=1	1	5	5	5	5	4	4	3	5	5	5	4	5	4	4	3	5	5	5	4	5	4	4	3	5	5	5	4	21.6	21.6	21.6	39.225	365	365	0	15.748	By MS/MS	By MS/MS	By MS/MS	By MS/MS	By MS/MS	By MS/MS	By MS/MS	By MS/MS
Q5ALM6	Q5ALM6	8	7	7	tr|Q5ALM6|Q5ALM6_CANAL Peptidyl-prolyl cis-trans isomerase OS=Candida albicans (strain SC5314 / ATCC MYA-2876) OX=237561 GN=CPR3 PE=3 SV=1	1	8	7	7	8	8	7	6	6	6	6	6	7	7	6	5	5	5	5	5	7	7	6	5	5	5	5	5	79.1	61.3	61.3	20.978	191	191	0	20.89	By MS/MS	By MS/MS	By MS/MS	By MS/MS	By MS/MS	By MS/MS	By MS/MS	By MS/MS
Q5ALV5	Q5ALV5	12	12	12	tr|Q5ALV5|Q5ALV5_CANAL Cytochrome c oxidase subunit IV OS=Candida albicans (strain SC5314 / ATCC MYA-2876) OX=237561 GN=COX4 PE=4 SV=1	1	12	12	12	12	11	8	9	6	10	2	11	12	11	8	9	6	10	2	11	12	11	8	9	6	10	2	11	73.2	73.2	73.2	17.289	157	157	0	50.13	By MS/MS	By MS/MS	By MS/MS	By MS/MS	By MS/MS	By MS/MS	By MS/MS	By MS/MS
Q5ALV6	Q5ALV6	2	2	2	tr|Q5ALV6|Q5ALV6_CANAL 40S ribosomal protein S26 OS=Candida albicans (strain SC5314 / ATCC MYA-2876) OX=237561 GN=RPS26A PE=3 SV=1	1	2	2	2	2	2	2	2	2	2	2	1	2	2	2	2	2	2	2	1	2	2	2	2	2	2	2	1	20.2	20.2	20.2	13.571	119	119	0	5.519	By MS/MS	By MS/MS	By MS/MS	By MS/MS	By MS/MS	By MS/MS	By MS/MS	By MS/MS
Q5ALV8	Q5ALV8	1	1	1	tr|Q5ALV8|Q5ALV8_CANAL Protein phosphatase PP2A regulatory subunit B OS=Candida albicans (strain SC5314 / ATCC MYA-2876) OX=237561 GN=CDC55 PE=3 SV=1	1	1	1	1	1	1	1	1	0	1	1	1	1	1	1	1	0	1	1	1	1	1	1	1	0	1	1	1	4.8	4.8	4.8	59.094	519	519	0	4.0209	By matching	By MS/MS	By matching	By MS/MS		By MS/MS	By matching	By MS/MS
Q5ALV9	Q5ALV9	7	7	7	tr|Q5ALV9|Q5ALV9_CANAL Cytochrome c oxidase subunit 6A, mitochondrial OS=Candida albicans (strain SC5314 / ATCC MYA-2876) OX=237561 GN=COX13 PE=3 SV=1	1	7	7	7	7	7	6	5	4	6	3	7	7	7	6	5	4	6	3	7	7	7	6	5	4	6	3	7	54.5	54.5	54.5	15.892	134	134	0	35.686	By MS/MS	By MS/MS	By MS/MS	By MS/MS	By MS/MS	By MS/MS	By matching	By MS/MS
Q5ALX8	Q5ALX8	7	7	7	sp|Q5ALX8|APT_CANAL Adenine phosphoribosyltransferase OS=Candida albicans (strain SC5314 / ATCC MYA-2876) OX=237561 GN=APT1 PE=3 SV=1	1	7	7	7	6	4	5	6	4	6	3	5	6	4	5	6	4	6	3	5	6	4	5	6	4	6	3	5	57.4	57.4	57.4	20.877	188	188	0	29.673	By MS/MS	By MS/MS	By MS/MS	By MS/MS	By MS/MS	By MS/MS	By MS/MS	By MS/MS
Q5AME2	Q5AME2	3	3	3	sp|Q5AME2|ARO1_CANAL Pentafunctional AROM polypeptide OS=Candida albicans (strain SC5314 / ATCC MYA-2876) OX=237561 GN=ARO1 PE=1 SV=2	1	3	3	3	2	2	2	1	1	1	1	3	2	2	2	1	1	1	1	3	2	2	2	1	1	1	1	3	4	4	4	169.39	1551	1551	0	5.872	By MS/MS	By matching	By matching	By matching	By matching	By matching	By matching	By MS/MS
Q5AML1	Q5AML1	2	2	2	sp|Q5AML1|EIF3C_CANAL Eukaryotic translation initiation factor 3 subunit C OS=Candida albicans (strain SC5314 / ATCC MYA-2876) OX=237561 GN=NIP1 PE=3 SV=2	1	2	2	2	2	2	2	2	1	2	1	2	2	2	2	2	1	2	1	2	2	2	2	2	1	2	1	2	4.1	4.1	4.1	99.815	874	874	0	3.914	By MS/MS	By MS/MS	By MS/MS	By MS/MS	By matching	By MS/MS	By MS/MS	By matching
Q5AML3	Q5AML3	5	5	5	tr|Q5AML3|Q5AML3_CANAL Oxidoreductase OS=Candida albicans (strain SC5314 / ATCC MYA-2876) OX=237561 GN=orf19.4633 PE=4 SV=1	1	5	5	5	2	3	2	2	1	3	2	4	2	3	2	2	1	3	2	4	2	3	2	2	1	3	2	4	34	34	34	29.141	268	268	0	11.665	By MS/MS	By MS/MS	By matching	By MS/MS	By matching	By MS/MS	By matching	By MS/MS
Q5AMM1	Q5AMM1	2	2	2	tr|Q5AMM1|Q5AMM1_CANAL Transcription initiation factor IIA subunit 2 OS=Candida albicans (strain SC5314 / ATCC MYA-2876) OX=237561 GN=TOA2 PE=3 SV=1	1	2	2	2	2	1	1	2	0	2	1	1	2	1	1	2	0	2	1	1	2	1	1	2	0	2	1	1	20	20	20	14.654	130	130	0	4.6422	By MS/MS	By matching	By matching	By MS/MS		By MS/MS	By matching	By matching
Q5AMN0	Q5AMN0	8	8	8	tr|Q5AMN0|Q5AMN0_CANAL Proliferating cell nuclear antigen OS=Candida albicans (strain SC5314 / ATCC MYA-2876) OX=237561 GN=POL30 PE=3 SV=1	1	8	8	8	8	7	6	8	7	6	6	8	8	7	6	8	7	6	6	8	8	7	6	8	7	6	6	8	53.3	53.3	53.3	29.034	259	259	0	30.195	By MS/MS	By MS/MS	By MS/MS	By MS/MS	By MS/MS	By MS/MS	By MS/MS	By MS/MS
Q5AMP4	Q5AMP4	17	17	17	tr|Q5AMP4|Q5AMP4_CANAL Malate dehydrogenase OS=Candida albicans (strain SC5314 / ATCC MYA-2876) OX=237561 GN=MDH1-1 PE=3 SV=1	1	17	17	17	16	16	16	16	14	16	16	15	16	16	16	16	14	16	16	15	16	16	16	16	14	16	16	15	78.3	78.3	78.3	34.728	332	332	0	179.28	By MS/MS	By MS/MS	By MS/MS	By MS/MS	By MS/MS	By MS/MS	By MS/MS	By MS/MS
Q5AMP9	Q5AMP9	2	2	2	tr|Q5AMP9|Q5AMP9_CANAL F-actin-capping protein subunit beta OS=Candida albicans (strain SC5314 / ATCC MYA-2876) OX=237561 GN=orf19.4597 PE=4 SV=1	1	2	2	2	2	2	1	0	1	0	0	2	2	2	1	0	1	0	0	2	2	2	1	0	1	0	0	2	14.8	14.8	14.8	32.924	291	291	0	5.3396	By MS/MS	By MS/MS	By matching		By matching			By MS/MS
Q5AMQ2	Q5AMQ2	7	7	7	tr|Q5AMQ2|Q5AMQ2_CANAL Clathrin light chain OS=Candida albicans (strain SC5314 / ATCC MYA-2876) OX=237561 GN=CLC1 PE=3 SV=1	1	7	7	7	4	5	6	3	6	6	1	6	4	5	6	3	6	6	1	6	4	5	6	3	6	6	1	6	41.8	41.8	41.8	25.986	225	225	0	24.159	By MS/MS	By MS/MS	By matching	By matching	By matching	By MS/MS	By matching	By MS/MS
Q5AMQ5	Q5AMQ5	6	6	6	tr|Q5AMQ5|Q5AMQ5_CANAL Carnitine O-acetyltransferase OS=Candida albicans (strain SC5314 / ATCC MYA-2876) OX=237561 GN=CAT2 PE=3 SV=1	1	6	6	6	6	5	4	4	3	5	1	2	6	5	4	4	3	5	1	2	6	5	4	4	3	5	1	2	16.3	16.3	16.3	71.43	632	632	0	19.082	By MS/MS	By MS/MS	By matching	By MS/MS	By matching	By matching	By matching	By MS/MS
Q5AMT2	Q5AMT2	10	10	10	sp|Q5AMT2|BGL2_CANAL Glucan 1,3-beta-glucosidase BGL2 OS=Candida albicans (strain SC5314 / ATCC MYA-2876) OX=237561 GN=BGL2 PE=1 SV=2	1	10	10	10	8	8	10	9	8	8	7	9	8	8	10	9	8	8	7	9	8	8	10	9	8	8	7	9	56.2	56.2	56.2	33.669	308	308	0	40.309	By MS/MS	By MS/MS	By MS/MS	By MS/MS	By MS/MS	By MS/MS	By MS/MS	By MS/MS
Q5AMT7	Q5AMT7	4	4	4	tr|Q5AMT7|Q5AMT7_CANAL Bfr1p OS=Candida albicans (strain SC5314 / ATCC MYA-2876) OX=237561 GN=BFR1 PE=4 SV=1	1	4	4	4	3	3	3	3	1	2	1	4	3	3	3	3	1	2	1	4	3	3	3	3	1	2	1	4	20.3	20.3	20.3	53.483	462	462	0	5.0255	By MS/MS	By MS/MS	By MS/MS	By MS/MS	By matching	By matching	By matching	By MS/MS
Q5ANA1	Q5ANA1	18	18	3	tr|Q5ANA1|Q5ANA1_CANAL Ribosomal 60S subunit protein L8B OS=Candida albicans (strain SC5314 / ATCC MYA-2876) OX=237561 GN=RPL8B PE=4 SV=1	1	18	18	3	16	13	17	15	17	15	12	17	16	13	17	15	17	15	12	17	3	2	3	2	3	3	2	3	63.7	63.7	6.9	28.498	262	262	0	89.975	By MS/MS	By MS/MS	By MS/MS	By MS/MS	By MS/MS	By MS/MS	By MS/MS	By MS/MS
Q5ANA3;P78595	Q5ANA3;P78595	3;2	3;2	3;2	sp|Q5ANA3|CDR1_CANAL Pleiotropic ABC efflux transporter of multiple drugs CDR1 OS=Candida albicans (strain SC5314 / ATCC MYA-2876) OX=237561 GN=CDR1 PE=1 SV=2;sp|P78595|CDR2_CANAL Multidrug resistance protein CDR2 OS=Candida albicans (strain SC5314 / ATCC	2	3	3	3	1	2	3	0	1	2	3	1	1	2	3	0	1	2	3	1	1	2	3	0	1	2	3	1	4.7	4.7	4.7	169.98	1501	1501;1499	0.0047059	2.962	By matching	By matching	By MS/MS		By matching	By matching	By matching	By matching
Q5ANA8	Q5ANA8	2	2	2	sp|Q5ANA8|MCA1_CANAL Metacaspase-1 OS=Candida albicans (strain SC5314 / ATCC MYA-2876) OX=237561 GN=MCA1 PE=3 SV=1	1	2	2	2	0	1	1	0	1	0	0	2	0	1	1	0	1	0	0	2	0	1	1	0	1	0	0	2	4.9	4.9	4.9	49.198	448	448	0.0012285	3.5523		By MS/MS	By matching		By matching			By MS/MS
Q5ANB5	Q5ANB5	1	1	1	tr|Q5ANB5|Q5ANB5_CANAL Uncharacterized protein OS=Candida albicans (strain SC5314 / ATCC MYA-2876) OX=237561 GN=orf19.5989 PE=4 SV=1	1	1	1	1	1	1	1	1	0	1	1	1	1	1	1	1	0	1	1	1	1	1	1	1	0	1	1	1	5.1	5.1	5.1	51.672	475	475	0	4.9875	By MS/MS	By MS/MS	By matching	By MS/MS		By matching	By matching	By matching
Q5ANB7	Q5ANB7	24	24	24	sp|Q5ANB7|THI4_CANAL Thiamine thiazole synthase OS=Candida albicans (strain SC5314 / ATCC MYA-2876) OX=237561 GN=THI4 PE=3 SV=1	1	24	24	24	18	21	22	20	18	22	20	19	18	21	22	20	18	22	20	19	18	21	22	20	18	22	20	19	77.4	77.4	77.4	38.169	354	354	0	191.28	By MS/MS	By MS/MS	By MS/MS	By MS/MS	By MS/MS	By MS/MS	By MS/MS	By MS/MS
Q5AND0	Q5AND0	5	5	5	tr|Q5AND0|Q5AND0_CANAL Prohibitin subunit OS=Candida albicans (strain SC5314 / ATCC MYA-2876) OX=237561 GN=PHB2 PE=4 SV=1	1	5	5	5	4	3	2	3	3	5	3	5	4	3	2	3	3	5	3	5	4	3	2	3	3	5	3	5	24.1	24.1	24.1	34.107	303	303	0	11.967	By MS/MS	By MS/MS	By matching	By MS/MS	By matching	By MS/MS	By matching	By MS/MS
Q5AND4	Q5AND4	10	10	10	tr|Q5AND4|Q5AND4_CANAL Rdi1p OS=Candida albicans (strain SC5314 / ATCC MYA-2876) OX=237561 GN=RDI1 PE=4 SV=1	1	10	10	10	7	9	9	7	7	7	5	6	7	9	9	7	7	7	5	6	7	9	9	7	7	7	5	6	70	70	70	22.962	203	203	0	31.406	By MS/MS	By MS/MS	By MS/MS	By MS/MS	By MS/MS	By MS/MS	By MS/MS	By MS/MS
Q5AND9;P22274	Q5AND9;P22274	10;5	10;5	10;5	tr|Q5AND9|Q5AND9_CANAL Arf family GTPase OS=Candida albicans (strain SC5314 / ATCC MYA-2876) OX=237561 GN=ARF2 PE=1 SV=1;sp|P22274|ARF_CANAL ADP-ribosylation factor OS=Candida albicans (strain SC5314 / ATCC MYA-2876) OX=237561 GN=ARF1 PE=3 SV=5	2	10	10	10	9	7	10	9	7	8	9	8	9	7	10	9	7	8	9	8	9	7	10	9	7	8	9	8	80.1	80.1	80.1	20.573	181	181;179	0	38.244	By MS/MS	By MS/MS	By MS/MS	By MS/MS	By MS/MS	By MS/MS	By MS/MS	By MS/MS
Q5ANE2	Q5ANE2	2	2	2	tr|Q5ANE2|Q5ANE2_CANAL Uncharacterized protein OS=Candida albicans (strain SC5314 / ATCC MYA-2876) OX=237561 GN=orf19.5961 PE=4 SV=1	1	2	2	2	2	2	1	1	1	2	1	1	2	2	1	1	1	2	1	1	2	2	1	1	1	2	1	1	26.5	26.5	26.5	27.303	249	249	0	3.7134	By matching	By MS/MS	By matching	By matching	By matching	By MS/MS	By matching	By matching
Q5ANG6	Q5ANG6	1	1	1	tr|Q5ANG6|Q5ANG6_CANAL Putative DNA/RNA helicase OS=Candida albicans (strain SC5314 / ATCC MYA-2876) OX=237561 GN=SEN1 PE=4 SV=1	1	1	1	1	0	0	0	0	0	0	0	1	0	0	0	0	0	0	0	1	0	0	0	0	0	0	0	1	0.4	0.4	0.4	227.86	2018	2018	1	-2								By MS/MS
Q5ANH5	Q5ANH5	5	5	5	tr|Q5ANH5|Q5ANH5_CANAL Ribosomal protein P2B OS=Candida albicans (strain SC5314 / ATCC MYA-2876) OX=237561 GN=RPP2B PE=3 SV=1	1	5	5	5	3	4	5	5	4	5	5	3	3	4	5	5	4	5	5	3	3	4	5	5	4	5	5	3	53.2	53.2	53.2	11.177	111	111	0	32.391	By MS/MS	By MS/MS	By MS/MS	By MS/MS	By MS/MS	By MS/MS	By MS/MS	By MS/MS
Q5ANL6	Q5ANL6	5	5	5	sp|Q5ANL6|SNU13_CANAL 13 kDa ribonucleoprotein-associated protein OS=Candida albicans (strain SC5314 / ATCC MYA-2876) OX=237561 GN=SNU13 PE=3 SV=1	1	5	5	5	5	5	5	4	3	4	4	4	5	5	5	4	3	4	4	4	5	5	5	4	3	4	4	4	73	73	73	13.601	126	126	0	54.2	By MS/MS	By MS/MS	By MS/MS	By MS/MS	By MS/MS	By MS/MS	By MS/MS	By MS/MS
Q5ANP2	Q5ANP2	13	13	13	sp|Q5ANP2|NACA_CANAL Nascent polypeptide-associated complex subunit alpha OS=Candida albicans (strain SC5314 / ATCC MYA-2876) OX=237561 GN=EGD2 PE=3 SV=1	1	13	13	13	11	11	10	12	10	13	10	13	11	11	10	12	10	13	10	13	11	11	10	12	10	13	10	13	79.2	79.2	79.2	19.51	178	178	0	56.793	By MS/MS	By MS/MS	By MS/MS	By MS/MS	By MS/MS	By MS/MS	By MS/MS	By MS/MS
Q5ANP6	Q5ANP6	12	12	12	tr|Q5ANP6|Q5ANP6_CANAL Sbp1p OS=Candida albicans (strain SC5314 / ATCC MYA-2876) OX=237561 GN=SBP1 PE=4 SV=1	1	12	12	12	10	10	9	6	4	10	7	9	10	10	9	6	4	10	7	9	10	10	9	6	4	10	7	9	51.1	51.1	51.1	31.962	282	282	0	25.768	By MS/MS	By MS/MS	By MS/MS	By MS/MS	By MS/MS	By MS/MS	By MS/MS	By MS/MS
Q5AP65	Q5AP65	4	4	4	sp|Q5AP65|FMP52_CANAL Protein FMP52, mitochondrial OS=Candida albicans (strain SC5314 / ATCC MYA-2876) OX=237561 GN=FMP52 PE=3 SV=1	1	4	4	4	3	3	3	3	2	4	4	4	3	3	3	3	2	4	4	4	3	3	3	3	2	4	4	4	27.9	27.9	27.9	24.274	229	229	0	17.985	By MS/MS	By MS/MS	By MS/MS	By MS/MS	By MS/MS	By MS/MS	By MS/MS	By MS/MS
Q5AP78	Q5AP78	1	1	1	tr|Q5AP78|Q5AP78_CANAL Uncharacterized protein OS=Candida albicans (strain SC5314 / ATCC MYA-2876) OX=237561 GN=orf19.4886 PE=4 SV=1	1	1	1	1	1	1	1	1	1	0	1	1	1	1	1	1	1	0	1	1	1	1	1	1	1	0	1	1	7.6	7.6	7.6	26.075	238	238	0	4.3329	By matching	By matching	By matching	By MS/MS	By matching		By matching	By MS/MS
Q5AP79	Q5AP79	12	12	12	tr|Q5AP79|Q5AP79_CANAL Mir1p OS=Candida albicans (strain SC5314 / ATCC MYA-2876) OX=237561 GN=MIR1 PE=3 SV=1	1	12	12	12	11	10	9	10	9	10	9	10	11	10	9	10	9	10	9	10	11	10	9	10	9	10	9	10	64.8	64.8	64.8	32.52	307	307	0	58.819	By MS/MS	By MS/MS	By MS/MS	By MS/MS	By MS/MS	By MS/MS	By MS/MS	By MS/MS
Q5APD2	Q5APD2	36	36	36	tr|Q5APD2|Q5APD2_CANAL Malate synthase OS=Candida albicans (strain SC5314 / ATCC MYA-2876) OX=237561 GN=MLS1 PE=3 SV=1	1	36	36	36	32	32	15	12	6	14	14	13	32	32	15	12	6	14	14	13	32	32	15	12	6	14	14	13	78.4	78.4	78.4	62.528	551	551	0	147.76	By MS/MS	By MS/MS	By MS/MS	By MS/MS	By matching	By MS/MS	By MS/MS	By MS/MS
Q5APD5	Q5APD5	2	2	2	tr|Q5APD5|Q5APD5_CANAL Uncharacterized protein OS=Candida albicans (strain SC5314 / ATCC MYA-2876) OX=237561 GN=orf19.4830 PE=4 SV=1	1	2	2	2	1	1	1	1	1	1	2	2	1	1	1	1	1	1	2	2	1	1	1	1	1	1	2	2	22.7	22.7	22.7	12.279	110	110	0	5.8707	By MS/MS	By matching	By MS/MS	By MS/MS	By MS/MS	By MS/MS	By MS/MS	By MS/MS
Q5APF2	Q5APF2	11	11	11	sp|Q5APF2|GUAA_CANAL GMP synthase [glutamine-hydrolyzing] OS=Candida albicans (strain SC5314 / ATCC MYA-2876) OX=237561 GN=GUA1 PE=3 SV=1	1	11	11	11	10	8	9	10	7	9	6	8	10	8	9	10	7	9	6	8	10	8	9	10	7	9	6	8	38.3	38.3	38.3	58.812	530	530	0	41.252	By MS/MS	By MS/MS	By MS/MS	By MS/MS	By matching	By MS/MS	By matching	By MS/MS
Q5APK5	Q5APK5	6	6	6	tr|Q5APK5|Q5APK5_CANAL Cytochrome c oxidase subunit Va OS=Candida albicans (strain SC5314 / ATCC MYA-2876) OX=237561 GN=COX5 PE=4 SV=1	1	6	6	6	4	6	5	5	4	5	4	4	4	6	5	5	4	5	4	4	4	6	5	5	4	5	4	4	43	43	43	18.637	165	165	0	21.71	By MS/MS	By MS/MS	By MS/MS	By MS/MS	By MS/MS	By MS/MS	By MS/MS	By MS/MS
Q5APP3	Q5APP3	1	1	1	tr|Q5APP3|Q5APP3_CANAL Rtg1p OS=Candida albicans (strain SC5314 / ATCC MYA-2876) OX=237561 GN=RTG1 PE=4 SV=1	1	1	1	1	1	1	0	1	1	1	1	1	1	1	0	1	1	1	1	1	1	1	0	1	1	1	1	1	6.6	6.6	6.6	30.375	274	274	0.005618	2.5368	By matching	By matching		By matching	By matching	By MS/MS	By matching	By matching
Q5AQ76	Q5AQ76	1	1	1	sp|Q5AQ76|SEC24_CANAL Protein transport protein SEC24 OS=Candida albicans (strain SC5314 / ATCC MYA-2876) OX=237561 GN=SEC24 PE=3 SV=2	1	1	1	1	1	1	1	1	0	0	1	1	1	1	1	1	0	0	1	1	1	1	1	1	0	0	1	1	2.2	2.2	2.2	102.06	928	928	0.0046948	2.9535	By MS/MS	By MS/MS	By MS/MS	By MS/MS			By matching	By MS/MS
Q874I4	Q874I4	6	6	6	sp|Q874I4|PYRD_CANAL Dihydroorotate dehydrogenase (quinone), mitochondrial OS=Candida albicans (strain SC5314 / ATCC MYA-2876) OX=237561 GN=URA9 PE=1 SV=1	1	6	6	6	2	3	3	4	2	5	2	4	2	3	3	4	2	5	2	4	2	3	3	4	2	5	2	4	16.7	16.7	16.7	48.425	444	444	0	8.8716	By MS/MS	By MS/MS	By matching	By MS/MS	By matching	By matching	By MS/MS	By MS/MS
Q8NJN3	Q8NJN3	18	18	18	sp|Q8NJN3|ACS2_CANAL Acetyl-coenzyme A synthetase 2 OS=Candida albicans (strain SC5314 / ATCC MYA-2876) OX=237561 GN=ACS2 PE=3 SV=3	1	18	18	18	14	16	16	13	11	13	9	13	14	16	16	13	11	13	9	13	14	16	16	13	11	13	9	13	39.5	39.5	39.5	73.889	671	671	0	60.033	By MS/MS	By MS/MS	By MS/MS	By MS/MS	By matching	By MS/MS	By MS/MS	By MS/MS
Q8TG40	Q8TG40	4	4	4	sp|Q8TG40|KAD6_CANAL Adenylate kinase isoenzyme 6 homolog HBR1 OS=Candida albicans (strain SC5314 / ATCC MYA-2876) OX=237561 GN=HBR1 PE=2 SV=1	1	4	4	4	4	3	2	2	1	4	3	2	4	3	2	2	1	4	3	2	4	3	2	2	1	4	3	2	25.8	25.8	25.8	28.668	248	248	0	11.243	By MS/MS	By MS/MS	By MS/MS	By MS/MS	By matching	By MS/MS	By matching	By matching
Q8X1E6	Q8X1E6	2	2	2	sp|Q8X1E6|CDC37_CANAL Hsp90 co-chaperone Cdc37 OS=Candida albicans (strain SC5314 / ATCC MYA-2876) OX=237561 GN=CDC37 PE=3 SV=1	1	2	2	2	1	2	0	1	0	1	0	0	1	2	0	1	0	1	0	0	1	2	0	1	0	1	0	0	4.1	4.1	4.1	58.563	508	508	0.0012392	3.6635	By matching	By MS/MS		By matching		By matching
Q92410	Q92410	5	5	5	sp|Q92410|TPS1_CANAL Alpha,alpha-trehalose-phosphate synthase [UDP-forming] OS=Candida albicans (strain SC5314 / ATCC MYA-2876) OX=237561 GN=TPS1 PE=1 SV=1	1	5	5	5	5	5	4	4	5	5	5	5	5	5	4	4	5	5	5	5	5	5	4	4	5	5	5	5	18.6	18.6	18.6	54.457	478	478	0	19.747	By MS/MS	By MS/MS	By MS/MS	By MS/MS	By matching	By MS/MS	By MS/MS	By MS/MS
Q96UX5	Q96UX5	20	20	20	sp|Q96UX5|HSP78_CANAL Heat shock protein 78, mitochondrial OS=Candida albicans (strain SC5314 / ATCC MYA-2876) OX=237561 GN=HSP78 PE=3 SV=2	1	20	20	20	15	14	12	17	8	18	10	19	15	14	12	17	8	18	10	19	15	14	12	17	8	18	10	19	36.5	36.5	36.5	91.656	812	812	0	54.773	By MS/MS	By MS/MS	By MS/MS	By MS/MS	By MS/MS	By MS/MS	By MS/MS	By MS/MS
Q96VB9	Q96VB9	29	29	29	sp|Q96VB9|HSP7F_CANAL Heat shock protein homolog SSE1 OS=Candida albicans (strain SC5314 / ATCC MYA-2876) OX=237561 GN=MSI3 PE=1 SV=2	1	29	29	29	22	25	23	20	20	19	20	23	22	25	23	20	20	19	20	23	22	25	23	20	20	19	20	23	58.6	58.6	58.6	78.524	701	701	0	123.5	By MS/MS	By MS/MS	By MS/MS	By MS/MS	By MS/MS	By MS/MS	By MS/MS	By MS/MS
Q96WL3	Q96WL3	2	2	2	sp|Q96WL3|URE2_CANAL Protein URE2 OS=Candida albicans (strain SC5314 / ATCC MYA-2876) OX=237561 GN=URE2 PE=3 SV=1	1	2	2	2	2	2	2	1	0	1	1	1	2	2	2	1	0	1	1	1	2	2	2	1	0	1	1	1	10.8	10.8	10.8	39.136	344	344	0.0057937	2.7641	By MS/MS	By MS/MS	By matching	By MS/MS		By matching	By matching	By MS/MS
Q9B8D8	Q9B8D8	5	5	5	sp|Q9B8D8|COX2_CANAL Cytochrome c oxidase subunit 2 OS=Candida albicans (strain SC5314 / ATCC MYA-2876) OX=237561 GN=COX2 PE=3 SV=2	1	5	5	5	5	4	3	3	2	2	2	5	5	4	3	3	2	2	2	5	5	4	3	3	2	2	2	5	24	24	24	29.858	262	262	0	11.738	By MS/MS	By MS/MS	By matching	By MS/MS	By MS/MS	By MS/MS	By MS/MS	By MS/MS
Q9HEW1	Q9HEW1	5	5	5	sp|Q9HEW1|KAPR_CANAL cAMP-dependent protein kinase regulatory subunit OS=Candida albicans (strain SC5314 / ATCC MYA-2876) OX=237561 GN=BCY1 PE=3 SV=1	1	5	5	5	5	5	3	4	2	4	2	1	5	5	3	4	2	4	2	1	5	5	3	4	2	4	2	1	15.9	15.9	15.9	50.305	459	459	0	17.462	By MS/MS	By MS/MS	By matching	By MS/MS	By matching	By MS/MS	By MS/MS	By MS/MS
Q9HFQ7	Q9HFQ7	4	4	4	sp|Q9HFQ7|RLA1_CANAL 60S acidic ribosomal protein P1-A OS=Candida albicans (strain SC5314 / ATCC MYA-2876) OX=237561 GN=RPP1A PE=3 SV=1	1	4	4	4	4	4	4	2	3	3	3	4	4	4	4	2	3	3	3	4	4	4	4	2	3	3	3	4	44.3	44.3	44.3	10.996	106	106	0	94.132	By MS/MS	By MS/MS	By MS/MS	By MS/MS	By MS/MS	By MS/MS	By MS/MS	By MS/MS
Q9HGT6	Q9HGT6	9	9	9	sp|Q9HGT6|SYSC_CANAL Serine--tRNA ligase, cytoplasmic OS=Candida albicans (strain SC5314 / ATCC MYA-2876) OX=237561 GN=SES1 PE=1 SV=1	1	9	9	9	7	7	7	8	4	7	5	8	7	7	7	8	4	7	5	8	7	7	7	8	4	7	5	8	30.3	30.3	30.3	52.99	462	462	0	39.004	By MS/MS	By MS/MS	By MS/MS	By MS/MS	By MS/MS	By MS/MS	By MS/MS	By MS/MS
Q9P8E3	Q9P8E3	1	1	1	sp|Q9P8E3|SC61A_CANAL Protein transport protein SEC61 subunit alpha OS=Candida albicans (strain SC5314 / ATCC MYA-2876) OX=237561 GN=SEC61 PE=3 SV=2	1	1	1	1	0	0	1	0	0	0	0	0	0	0	1	0	0	0	0	0	0	0	1	0	0	0	0	0	4.2	4.2	4.2	52.519	479	479	0	4.119			By MS/MS
Q9P940	Q9P940	18	18	18	sp|Q9P940|TPIS_CANAL Triosephosphate isomerase OS=Candida albicans (strain SC5314 / ATCC MYA-2876) OX=237561 GN=TPI1 PE=1 SV=3	1	18	18	18	17	17	17	18	17	17	15	14	17	17	17	18	17	17	15	14	17	17	17	18	17	17	15	14	87.9	87.9	87.9	26.611	248	248	0	122.74	By MS/MS	By MS/MS	By MS/MS	By MS/MS	By MS/MS	By MS/MS	By MS/MS	By MS/MS
Q9P975	Q9P975	8	8	8	sp|Q9P975|IF4E_CANAL Eukaryotic translation initiation factor 4E OS=Candida albicans (strain SC5314 / ATCC MYA-2876) OX=237561 GN=TIF45 PE=3 SV=1	1	8	8	8	7	8	6	8	6	8	2	5	7	8	6	8	6	8	2	5	7	8	6	8	6	8	2	5	64.1	64.1	64.1	24.238	209	209	0	36.666	By MS/MS	By MS/MS	By MS/MS	By MS/MS	By matching	By MS/MS	By matching	By MS/MS
Q9URB4	Q9URB4	31	31	31	sp|Q9URB4|ALF_CANAL Fructose-bisphosphate aldolase OS=Candida albicans (strain SC5314 / ATCC MYA-2876) OX=237561 GN=FBA1 PE=1 SV=2	1	31	31	31	30	29	26	27	25	27	26	27	30	29	26	27	25	27	26	27	30	29	26	27	25	27	26	27	90.5	90.5	90.5	39.215	359	359	0	311.61	By MS/MS	By MS/MS	By MS/MS	By MS/MS	By MS/MS	By MS/MS	By MS/MS	By MS/MS
Q9UVJ4	Q9UVJ4	12	12	12	sp|Q9UVJ4|RL10A_CANAL 60S ribosomal protein L10a OS=Candida albicans (strain SC5314 / ATCC MYA-2876) OX=237561 GN=RPL10A PE=3 SV=2	1	12	12	12	8	9	9	9	9	8	5	8	8	9	9	9	9	8	5	8	8	9	9	9	9	8	5	8	54.8	54.8	54.8	24.378	217	217	0	29.595	By MS/MS	By MS/MS	By MS/MS	By MS/MS	By MS/MS	By MS/MS	By MS/MS	By MS/MS
Q9UVL1	Q9UVL1	4	4	4	sp|Q9UVL1|NHP6_CANAL Non-histone chromosomal protein 6 OS=Candida albicans (strain SC5314 / ATCC MYA-2876) OX=237561 GN=NHP6 PE=3 SV=1	1	4	4	4	4	3	4	4	4	4	3	4	4	3	4	4	4	4	3	4	4	3	4	4	4	4	3	4	46.7	46.7	46.7	10.509	92	92	0	23.016	By MS/MS	By MS/MS	By MS/MS	By MS/MS	By MS/MS	By MS/MS	By MS/MS	By MS/MS
Q9UW25	Q9UW25	2	2	2	sp|Q9UW25|OBPA_CANAL Oxysterol-binding protein-like protein OBPa OS=Candida albicans (strain SC5314 / ATCC MYA-2876) OX=237561 GN=OBPA PE=3 SV=1	1	2	2	2	2	2	2	1	0	1	0	2	2	2	2	1	0	1	0	2	2	2	2	1	0	1	0	2	5.3	5.3	5.3	49.54	433	433	0	6.2664	By MS/MS	By MS/MS	By MS/MS	By matching		By matching		By MS/MS
Q9UWF6	Q9UWF6	7	7	7	sp|Q9UWF6|PLB1_CANAL Lysophospholipase 1 OS=Candida albicans (strain SC5314 / ATCC MYA-2876) OX=237561 GN=PLB1 PE=1 SV=1	1	7	7	7	0	1	0	5	2	6	5	6	0	1	0	5	2	6	5	6	0	1	0	5	2	6	5	6	19.5	19.5	19.5	66.416	605	605	0	27.279		By matching		By MS/MS	By matching	By MS/MS	By MS/MS	By MS/MS
Q9Y872	Q9Y872	5	5	5	sp|Q9Y872|MET3_CANAL Sulfate adenylyltransferase OS=Candida albicans (strain SC5314 / ATCC MYA-2876) OX=237561 GN=MET3 PE=3 SV=2	1	5	5	5	0	2	1	2	0	0	2	5	0	2	1	2	0	0	2	5	0	2	1	2	0	0	2	5	13.7	13.7	13.7	58.858	527	527	0	14.467		By MS/MS	By matching	By matching			By MS/MS	By MS/MS
REV__A0A1D8PH52	REV__A0A1D8PH52	1	1	1	tr|A0A1D8PH52|A0A1D8PH52_CANAL Acetyl-CoA C-acetyltransferase OS=Candida albicans (strain SC5314 / ATCC MYA-2876) OX=237561 GN=ERG10 PE=3 SV=1	1	1	1	1	0	0	1	0	0	0	1	0	0	0	1	0	0	0	1	0	0	0	1	0	0	0	1	0	0	0	0	41.935	402	402	0.0012438	3.6946			By MS/MS				By matching
REV__A0A1D8PHX3	REV__A0A1D8PHX3	2	2	2	tr|A0A1D8PHX3|A0A1D8PHX3_CANAL Serine/threonine-protein kinase TOR OS=Candida albicans (strain SC5314 / ATCC MYA-2876) OX=237561 GN=TOR1 PE=3 SV=1	1	2	2	2	0	0	2	1	2	2	1	2	0	0	2	1	2	2	1	2	0	0	2	1	2	2	1	2	0	0	0	281.33	2482	2482	0.0077778	2.4294			By MS/MS	By MS/MS	By matching	By MS/MS	By matching	By MS/MS
REV__CON__P05784	REV__CON__P05784	3	3	3		1	3	3	3	1	1	1	2	2	1	1	1	1	1	1	2	2	1	1	1	1	1	1	2	2	1	1	1	0	0	0	47.538	423	423	0.002457	3.5395	By matching	By matching	By matching	By MS/MS	By MS/MS	By MS/MS	By matching	By MS/MS
REV__CON__Q28194	REV__CON__Q28194	2	2	2		1	2	2	2	0	1	0	1	1	0	0	1	0	1	0	1	1	0	0	1	0	1	0	1	1	0	0	1	0	0	0	129.39	1170	1170	0.0098793	2.333		By MS/MS		By MS/MS	By matching			By MS/MS
REV__CON__Q3T052	REV__CON__Q3T052	1	1	1		1	1	1	1	0	0	0	0	1	0	0	1	0	0	0	0	1	0	0	1	0	0	0	0	1	0	0	1	0	0	0	101.51	916	916	0.0088398	2.3699					By MS/MS			By MS/MS
REV__CON__Q7RTS7	REV__CON__Q7RTS7	1	1	1		1	1	1	1	0	1	0	0	0	0	0	0	0	1	0	0	0	0	0	0	0	1	0	0	0	0	0	0	0	0	0	57.865	529	529	0.003681	3.525		By MS/MS
REV__O93827	REV__O93827	1	1	1	sp|O93827|MPG1_CANAL Mannose-1-phosphate guanyltransferase OS=Candida albicans (strain SC5314 / ATCC MYA-2876) OX=237561 GN=MPG1 PE=1 SV=1	1	1	1	1	1	0	0	0	0	0	0	1	1	0	0	0	0	0	0	1	1	0	0	0	0	0	0	1	0	0	0	39.975	362	362	0.005814	2.8336	By MS/MS							By MS/MS
REV__P0CY24	REV__P0CY24	2	2	2	sp|P0CY24|STE20_CANAL Serine/threonine-protein kinase CST20 OS=Candida albicans (strain SC5314 / ATCC MYA-2876) OX=237561 GN=CST20 PE=3 SV=1	1	2	2	2	1	1	1	2	0	1	0	1	1	1	1	2	0	1	0	1	1	1	1	2	0	1	0	1	0	0	0	132.77	1228	1228	0.006689	2.4786	By MS/MS	By MS/MS	By matching	By MS/MS		By MS/MS		By MS/MS
REV__Q5A723	REV__Q5A723	2	2	2	sp|Q5A723|MON1_CANAL Vacuolar fusion protein MON1 OS=Candida albicans (strain SC5314 / ATCC MYA-2876) OX=237561 GN=MON1 PE=3 SV=1	1	2	2	2	1	2	1	0	0	0	1	1	1	2	1	0	0	0	1	1	1	2	1	0	0	0	1	1	0	0	0	64.52	565	565	0.0047393	3.0274	By matching	By MS/MS	By matching				By matching	By MS/MS
[truncated: 46 more columns]
